# Supplementary material for: Infant age inversely correlates with gut carriage of resistance genes, reflecting modifications in microbial carbohydrate metabolism during early life
Source: Imeta. 2024 Jan 31;3(2):e169. doi: 10.1002/imt2.169 (PMC11170968; doi:10.1002/imt2.169)
Supplement: Supplementary file 2 — Table S1: Descriptive characteristics of metagenomes involved in this study. Table S2: Detailed information of ranked lists of the top MEGIDs (resistance). Table S3: Function and predicted microbial host of 83 age‐dependent CAZy. Table S4: Transfer potential information regarding age‐dependent MEGIDs. [file IMT2-3-e169-s002.xlsx]

## Sheet: TableS1
TableS1:Descriptive characteristics of metagenomes involved in this study
References	# of subjects	# of infant samples	# of infant stool	Terma	Feeding Modeb	Delivery Modec	Genderd	# of NECe cases	Geographical location	Time-framef	Sequencing Platform	# of infant with antibiotics history
Bäckhed et al., 2015	100	300	300	F:100	F:84; M:14; NA:2	V:83; C:15; NA:2	F:54; M:44; NA:2	NA	Sweden: Gothenburg	0-409	Illumina HiSeq 2000	34
Raveh-Sadka et al., 2015	12	60	60	P:12	B:3; M:7; NA:2	V:4; C:6; NA:2	NA	5	USA: Pittsburgh, PA	9-70	Illumina HiSeq 2000, Illumina HiSeq 2500	11
Raveh-Sadka et al., 2016	11	158	158	P:11	B:3; F:2; M:6	V:4; C:7	F:7; M:4	4	USA: Pittsburgh, PA	0-100	Illumina HiSeq 2500, NextSeq 500	10
Gibson et al., 2016	84	399	399	P:84	B:84	V:33; C:51	F: 49; M:35	3	USA: Saint Louis, MO	6.1-157.7	Illumina HiSeq 2000	39
Ward et al., 2016	166	405	405	F:21; P:145	B:103	V:70; C:96	NA	27	USA: Cincinnati	0-100	Illumina HiSeq 2000	166
Vatanen et al., 2016	212f	785	785	F:200; P:11; NA:1	B:87; F:2; M:88; C:4; NA:37	V:190; C:21; NA:1	F:98; M:114	NA	Finland, Estonia, Russia	33-1162	Illumina HiSeq 2000	133
Yassour et al., 2016	40	240	240	F:37; P:1; NA:2	B:13; M:26; F:1	V:34; C:4; NA:2	F:17; M:22; NA:1	NA	Finland: Helsinki	45-1089	Illumina MiSeq	20
Asnicar et al., 2017	5	8	8	F:5	B:3; M:2	V:5	F:1; M:4	NA	Italy: Trento	90-480	Illumina HiSeq 2500	NA
Brooks et al., 2017	29g	407	403	P:29	NA	V:10; C:19	F:12; M:17	NA	USA: Pittsburgh, PA	0-82	Illumina HiSeq 2000, Illumina HiSeq 2500	NA
Chu et al., 2017	43	51	49	F:39; P: 4	B:19; F:4; M:17; NA:3	V:32; C:11	F:24; M:19	NA	USA: Houston, TX	0-180	Illumina HiSeq 2000	6
Olm et al., 2017	2	45	37	P:2	NA	V:2	NA	NA	USA: Pittsburgh, PA	5-28	Illumina HiSeq 2500	2
Pärnänen et al., 2018	16	32	32	F:16	B:16	V:16	NA	NA	Finland: Turku	30-180	NextSeq 500	0
Ferretti et al., 2018	25	136	97	F:25	B:19; F:4; M:2	V:25	NA	NA	Italy: Trento	1-120	Illumina HiSeq 2500	3
Baumann-Dudenhoeffer et al., 2018	60	447	447	F: 60	B:9; F:38; M:13	V:26; C:34	F:31; M:29	NA	USA: Saint Louis, MO	2-262	NextSeq 500	15
Casaburi et al., 2019	60	60	60	F:60	B:60	V:42; C:18	F:33; M:27	NA	USA: Davis, CA	6-60	Illumina HiSeq 2500	1
Gasparrini et al., 2019	55	429	429	F:8; P:47	B:23; F:10; M:22	V:11; C:44	F:23; M:32	7	USA: Saint Louis, MO	1.56-633.48	Illumina HiSeq 4000	38
Yassour et al., 2019	43	170	170	F:43	B:17; M:16; NA:10	V:36; C:7	F:23; M:20	NA	Finland: Helsinki	0-90	NextSeq 500	NA
aF: full-term, P: pre-term; bB: breastmilk, F: formula, M: mixed, C: cow; cV: vaginal, C: C-section; dF: female, M: male; eNEC: Necrotizing enterocolitis; fTime-frame: most of the samples were collected continuously, except Asnicar et al., 2017 (Day 90, 300, 480), Chu et al., 2017 (Day 0, 180), Pärnänen et al., 2018 (Day 30, 180), Ferretti et al., 2018 (Day 1, 3, 7, 30, 120) and Yassour et al., 2…

## Sheet: TableS2
TableS2A. Detailed information of ranked lists of the study cohort and top 34 MEGIDs (resistome genes) whose absolute abundance values when permuted have a larger marginal increase in MSE (mean squared error) in the main analysis
MEGID	Type	Class	Mechanism	Group	%IncMSE	IncNodePurity	Label
study cohort	cohort				12.8967	4886021	study cohort
MEG_3295	Drugs	Mupirocin	Mupirocin-resistant_isoleucyl-tRNA_synthetase	ILES	11.139	956532	ileS(MEG3295)
MEG_7183	Drugs	Tetracyclines	Tetracycline_resistance_ribosomal_protection_proteins	TETQ	11.0119	3197874	tetQ(MEG7183)
MEG_2578	Drugs	Trimethoprim	Dihydrofolate_reductase	DFRF	9.71122	2169943	dfrF(MEG2578)
MEG_988	Drugs	Aminoglycosides	Aminoglycoside_O-nucleotidyltransferases	ANT6	9.20794	1722665	ant(6)-I(MEG988)
MEG_1576	Drugs	Phenicol	Chloramphenicol_acetyltransferases	CATA	8.23276	1220325	catA(MEG1576)
MEG_1636	Drugs	betalactams	Class_A_betalactamases	CBLA	8.13057	1377348	cblA(MEG1636)
MEG_4208	Multi-compound	Drug_and_biocide_resistance	Drug_and_biocide_MFS_efflux_pumps	NORA	8.0676	678344	norA(MEG4208)
MEG_1637	Drugs	betalactams	Class_A_betalactamases	CBLA	7.95512	1409500	cblA(MEG1637)
MEG_3943	Drugs	Multi-drug_resistance	MDR_regulator	MGRA	7.92943	749509	mgrA(MEG3943)
MEG_5321	Biocides	Multi-biocide_resistance	Multi-biocide_resistance_regulator	OXYRKP	7.72808	1047905	oxyRKP(MEG5321)
MEG_1287	Drugs	betalactams	Penicillin_binding_protein_regulator	BLAI	7.69905	647752	blaI(MEG1287)
MEG_6970	Drugs	Tetracyclines	Tetracycline_resistance_ribosomal_protection_proteins	TET32	7.63442	1383691	tet32(MEG6970)
MEG_3606	Drugs	MLS	Lincosamide_nucleotidyltransferases	LNUA	7.63293	868909	lnuA(MEG3606)
MEG_7178	Drugs	Tetracyclines	Tetracycline_resistance_ribosomal_protection_proteins	TETQ	7.49595	1363963	tetQ(MEG7178)
MEG_1229	Multi-compound	Drug_and_biocide_resistance	Drug_and_biocide_MATE_efflux_pumps	BEXA	7.48739	1242221	bexA(MEG1229)
MEG_1686	Drugs	betalactams	Class_A_betalactamases	CFX	7.4046	470829	blacfxA(MEG1686)
MEG_1695	Drugs	betalactams	Class_A_betalactamases	CFX	7.39376	475056	blacfxA(MEG1695)
MEG_2706	Multi-compound	Drug_and_biocide_resistance	Drug_and_biocide_ABC_efflux_pumps	EFRA	7.3634	634957	efrA(MEG2706)
MEG_3830	Drugs	MLS	MLS_resistance_MFS_efflux_pumps	MEFE	7.25643	872887	mefE(MEG3830)
MEG_7184	Drugs	Tetracyclines	Tetracycline_resistance_ribosomal_protection_proteins	TETQ	7.18613	1368463	tetQ(MEG7184)
MEG_2577	Drugs	Trimethoprim	Dihydrofolate_reductase	DFRE	7.16058	545204	dfrE(MEG2577)
MEG_1488	Metals	Multi-metal_resistance	Multi-metal_resistance_regulator	CADX	7.13519	293522	cadX(MEG1488)
MEG_2707	Multi-compound	Drug_and_biocide_resistance	Drug_and_biocide_ABC_efflux_pumps	EFRB	7.0807	603853	efrB(MEG2707)
MEG_5814	Metals	Arsenic_resistance	Arsenic_resistance_protein	PSTB	6.95269	845211	pstB(MEG5814)
MEG_2132	Multi-compound	Drug_and_biocide_resistance	Drug_and_biocide_RND_efflux_regulator	CRP	6.9312	853816	crp(MEG2132)
MEG_6500	Metals	Multi-metal_resistance	Multi-metal_RND_efflux_pumps	SILB	6.88381	341439	silB(MEG6500)
MEG_1486	Metals	Multi-metal_resistance	Multi-metal_resistance_protein	CADD	6.87774	405584	cadD(MEG1486)
MEG_2116	Multi-compound	Drug_and_biocide_resistance	Drug_and_biocide_RND_efflux_regulator	CPXAR	6.86972	496735	cpxAR(MEG2116)
MEG_5420	Metals	Copper_resistance	Copper_resistance_protein	PCOC	6.84704	281446	pcoC(MEG5420)
MEG_3084	Biocides	Quaternary_Ammonium_Compounds_(QACs)_resistance	QAC-resistant_protein_UDP_glucose_4_epimerase	GALE	6.82754	208143	galE(MEG3084)
MEG_2874	Biocides	Phenolic_compound_resistance	Phenolic_resistance_protein	FABI	6.82277	591005	fabI(MEG2874)
MEG_5815	Metals	Arsenic_resistance	Arsenic_resistance_protein	PSTC	6.78957	800135	pstC(MEG5815)
MEG_6499	Metals	Multi-metal_resistance	Multi-metal_RND_efflux_pumps	SILA	6.72064	337991	silA(MEG6499)
MEG_2430	Drugs	betalactams	Class_A_betalactamases	CTX	6.62798	264703	blaCTX(MEG2430)
MLS:Macrolides-lincosamides-streptogramines, MDR:Multi-drug resistance
Table S2. Detailed information of ranked lists of the top 35 MEGIDs (resistome genes) whose absolute abundance values when permuted have a larger marginal increase in MSE (mean squared error) in the sensitivity analysis (we only considered MEGIDs in the random forest model).
MEGID	Type	Class	Mechanism	Group	%IncMSE	IncNodePurity	Label
MEG_7183	Drugs	Tetracyclines	Tetracycline_resistance_ribosomal_protection_proteins	TETQ	11.3113	3239333	TETQ(MEG_7183)
MEG_3295	Drugs	Mupirocin	Mupirocin-resistant_isoleucyl-tRNA_synthetase	ILES	10.9982	944452	ILES(MEG_3295)
MEG_2578	Drugs	Trimethoprim	Dihydrofolate_reductase	DFRF	10.0037	2274735	DFRF(MEG_2578)
MEG_988	Drugs	Aminoglycosides	Aminoglycoside_O-nucleotidyltransferases	ANT6	9.82834	1815964	ANT6(MEG_988)
MEG_1576	Drugs	Phenicol	Chloramphenicol_acetyltransferases	CATA	9.06728	1417685	CATA(MEG_1576)
MEG_1636	Drugs	betalactams	Class_A_betalactamases	CBLA	8.77178	1588221	CBLA(MEG_1636)
MEG_4208	Multi-compound	Drug_and_biocide_resistance	Drug_and_biocide_MFS_efflux_pumps	NORA	8.29213	693427	NORA(MEG_4208)
MEG_3943	Drugs	Multi-drug_resistance	MDR_regulator	MGRA	8.20533	743704	MGRA(MEG_3943)
MEG_7178	Drugs	Tetracyclines	Tetracycline_resistance_ribosomal_protection_proteins	TETQ	8.19199	1363307	TETQ(MEG_7178)
MEG_1287	Drugs	betalactams	Penicillin_binding_protein_regulator	BLAI	8.12985	706648	BLAI(MEG_1287)
MEG_3606	Drugs	MLS	Lincosamide_nucleotidyltransferases	LNUA	8.12097	1030441	LNUA(MEG_3606)
MEG_5321	Biocides	Multi-biocide_resistance	Multi-biocide_resistance_regulator	OXYRKP	8.09574	1068025	OXYRKP(MEG_5321)
MEG_1229	Multi-compound	Drug_and_biocide_resistance	Drug_and_biocide_MATE_efflux_pumps	BEXA	7.80473	1260219	BEXA(MEG_1229)
MEG_3830	Drugs	MLS	MLS_resistance_MFS_efflux_pumps	MEFE	7.7933	957659	MEFE(MEG_3830)
MEG_1686	Drugs	betalactams	Class_A_betalactamases	CFX	7.76889	474503	CFX(MEG_1686)
MEG_1695	Drugs	betalactams	Class_A_betalactamases	CFX	7.72486	519821	CFX(MEG_1695)
MEG_7184	Drugs	Tetracyclines	Tetracycline_resistance_ribosomal_protection_proteins	TETQ	7.67653	1583305	TETQ(MEG_7184)
MEG_1637	Drugs	betalactams	Class_A_betalactamases	CBLA	7.63392	1350295	CBLA(MEG_1637)
MEG_6970	Drugs	Tetracyclines	Tetracycline_resistance_ribosomal_protection_proteins	TET32	7.57577	1360440	TET32(MEG_6970)
MEG_2132	Multi-compound	Drug_and_biocide_resistance	Drug_and_biocide_RND_efflux_regulator	CRP	7.45291	934465	CRP(MEG_2132)
MEG_2706	Multi-compound	Drug_and_biocide_resistance	Drug_and_biocide_ABC_efflux_pumps	EFRA	7.42994	621062	EFRA(MEG_2706)
MEG_2577	Drugs	Trimethoprim	Dihydrofolate_reductase	DFRE	7.38887	659356	DFRE(MEG_2577)
MEG_1488	Metals	Multi-metal_resistance	Multi-metal_resistance_regulator	CADX	7.38352	304942	CADX(MEG_1488)
MEG_2707	Multi-compound	Drug_and_biocide_resistance	Drug_and_biocide_ABC_efflux_pumps	EFRB	7.38305	634870	EFRB(MEG_2707)
MEG_2874	Biocides	Phenolic_compound_resistance	Phenolic_resistance_protein	FABI	7.37116	629207	FABI(MEG_2874)
MEG_1486	Metals	Multi-metal_resistance	Multi-metal_resistance_protein	CADD	7.11492	426483	CADD(MEG_1486)
MEG_6971	Drugs	Tetracyclines	Tetracycline_resistance_ribosomal_protection_proteins	TET32	6.93587	1152292	TET32(MEG_6971)
MEG_2714	Biocides	Quaternary_Ammonium_Compounds_(QACs)_resistance	QAC_efflux_pump	EMEA	6.90364	543752	EMEA(MEG_2714)
MEG_5814	Metals	Arsenic_resistance	Arsenic_resistance_protein	PSTB	6.89915	881843	PSTB(MEG_5814)
MEG_7164	Drugs	Tetracyclines	Tetracycline_resistance_ribosomal_protection_proteins	TETO	6.87875	790821	TETO(MEG_7164)
MEG_2116	Multi-compound	Drug_and_biocide_resistance	Drug_and_biocide_RND_efflux_regulator	CPXAR	6.87463	532229	CPXAR(MEG_2116)
MEG_5420	Metals	Copper_resistance	Copper_resistance_protein	PCOC	6.86789	285564	PCOC(MEG_5420)
MEG_6499	Metals	Multi-metal_resistance	Multi-metal_RND_efflux_pumps	SILA	6.85042	372267	SILA(MEG_6499)
MEG_6500	Metals	Multi-metal_resistance	Multi-metal_RND_efflux_pumps	SILB	6.8268	324449	SILB(MEG_6500)
MEG_2430	Drugs	betalactams	Class_A_betalactamases	CTX	6.78499	277133	CTX(MEG_2430)

## Sheet: TableS3
TableS3. Function and predicted microbial host of 83 age-dependent CAZy
CAZy	Activities in Substrate Family	Predicted host family (Phyla)
CBM59	Binding to mannan, xylan, and cellulose demonstrated for the CBM59 of ManF-X10 xylanase from an environmental genomic DNA library	Clostridiaceae (Bacillota); Other
GH13_12	[retaining] pullulanase (EC 3.2.1.41); Isoamylase (EC 3.2.1.68)	Other
CBM42	Modules of approx. 160 residues found mostly at the C-terminus of GH54 catalytic domains. Binding to arabinofuranose (present in arabinoxylan) has been demonstrated.	Clostridiaceae (Bacillota); Bacteroidaceae (Bacteriodota); Other
GH45	Glucomannan-specific endo-β-1,4-glucanase (EC 3.2.1.-); Xyloglucan-specific endo-β-1,4-glucanase/endo-xyloglucanase (EC 3.2.1.151); Endo-β-1,4-glucanase (EC 3.2.1.4)	Clostridiaceae (Bacillota); Other
AA10	Lytic xylan monooxygenase/xylan oxidase (glycosidic bond-cleaving) (EC 1.14.99.-); Lytic chitin monooxygenase (EC 1.14.99.53); Lytic cellulose monooxygenase (C1-hydroxylating) (EC 1.14.99.54); Lytic cellulose monooxygenase (C4-dehydrogenating) (EC 1.14.99.56)	Bifidobacteriaceae (Actinomycetota); Enterobacteriaceae (Pseudomonadota); Bacteroidaceae (Bacteriodota); Other
AA5_1	Galactose oxidase (EC 1.1.3.9); Glyoxal oxidase (EC 1.2.3.15)	Enterobacteriaceae (Pseudomonadota); Lachnospiraceae (Bacillota); Other
GH5_27	Endoglycosylceramidase (EC 3.2.1.123)	Bifidobacteriaceae (Actinomycetota); Other
GH137	β-L-arabinofuranosidase (EC 3.2.1.185)	Bacteroidaceae (Bacteriodota); Clostridiaceae (Bacillota); Lachnospiraceae (Bacillota)
GH5_22	Xylan β-1,4-xylosidase (EC 3.2.1.37); Endo-β-1,4-glucanase (EC 3.2.1.4); Endo-β-1,4-xylanase (EC 3.2.1.8)	Lachnospiraceae (Bacillota); Clostridiaceae (Bacillota)
GH13_7	[retaining] α-amylase (EC 3.2.1.1)	Bacteroidaceae (Bacteriodota)
CBM56	β-1,3-glucan binding function	Bacteroidaceae (Bacteriodota); Lachnospiraceae (Bacillota); Enterobacteriaceae (Pseudomonadota); Prevotellaceae (Bacteriodota)
PL33_2	Chondroitin-sulfate ABC endolyase (EC 4.2.2.20); Gellan lyase (EC 4.2.2.25)	Bacteroidaceae (Bacteriodota); Lachnospiraceae (Bacillota); Other
GH43_16	Xylan β-1,4-xylosidase (EC 3.2.1.37); α-L-arabinofuranosidase (EC 3.2.1.55); Endo-β-1,4-xylanase (EC 3.2.1.8)	Bacteroidaceae (Bacteriodota); Prevotellaceae (Bacteriodota); Lachnospiraceae (Bacillota); Other
GH5_37	Endo-β-1,4-glucanase (EC 3.2.1.4); Endo-β-1,3(4)-glucanase/lichenase-laminarinase (EC 3.2.1.6); Lichenase/endo-β-1,3-1,4-glucanase (EC 3.2.1.73); Exo-β-1,4-glucanase / cellodextrinase (EC 3.2.1.74); Cellobiohydrolase (EC 3.2.1.91)	Clostridiaceae (Bacillota); Lachnospiraceae (Bacillota); Bifidobacteriaceae (Actinomycetota); Other
CBM82	β-1,3-glucan binding function	Lachnospiraceae (Bacillota); Clostridiaceae (Bacillota); Other
GH164	β-mannosidase (EC 3.2.1.25)	Bacteroidaceae (Bacteriodota); Prevotellaceae (Bacteriodota); Other
GH166	[retaining] endo-α-1,4-N-acetylgalactosaminidase (EC 3.2.1.- )	Clostridiaceae (Bacillota); Lachnospiraceae (Bacillota); Other
GT100	CMP-Neu5Ac: Gal-β-1,3-GalNAc-α-PP-lipid α-2,3-sialyltransferase (EC 2.4.99.-)	Clostridiaceae (Bacillota); Bacteroidaceae (Bacteriodota); Lachnospiraceae (Bacillota); Other
PL22	Oligogalacturonate lyase / oligogalacturonide lyase (EC 4.2.2.6)	Clostridiaceae (Bacillota); Bacteroidaceae (Bacteriodota); Lachnospiraceae (Bacillota); Other
GH92	α-1,4-mannosidase (EC 3.2.1.-); Mannosyl-1-phosphodiester α-1,P-mannosidase (EC 3.2.1.-); Mannosyl-oligosaccharide α-1,3-mannosidase (EC 3.2.1.-); Mannosyl-oligosaccharide α-1,2-mannosidase (EC 3.2.1.113); α-mannosidase (EC 3.2.1.24)	Prevotellaceae (Bacteriodota); Bacteroidaceae (Bacteriodota); Other
GH97	α-glucosidase (EC 3.2.1.20); α-galactosidase (EC 3.2.1.22); [inverting] glucoamylase (EC 3.2.1.3); [retaining] β-L-arabinopyranosidase/β-L-arabinosidase (EC 3.2.1.88)	Prevotellaceae (Bacteriodota); Bacteroidaceae (Bacteriodota); Clostridiaceae (Bacillota); Other
GH106	Rhamnogalacturonan α-L-rhamnohydrolase (EC 3.2.1.174); α-L-rhamnosidase (EC 3.2.1.40)	Prevotellaceae (Bacteriodota); Bacteroidaceae (Bacteriodota); Other
CE0	Carbohydrate esterases not yet assigned to a family.	Prevotellaceae (Bacteriodota); Bacteroidaceae (Bacteriodota); Enterobacteriaceae (Pseudomonadota); Other
CBM57	glycosidases	Bacteroidaceae (Bacteriodota); Clostridiaceae (Bacillota); Enterobacteriaceae (Pseudomonadota); Other
GH43_3	β-D-galactofuranosidase (EC 3.2.1.146)	Prevotellaceae (Bacteriodota); Bacteroidaceae (Bacteriodota); Clostridiaceae (Bacillota); Enterobacteriaceae (Pseudomonadota); Lachnospiraceae (Bacillota); Other
PL1_2	Pectate lyase (EC 4.2.2.2)	Prevotellaceae (Bacteriodota); Bacteroidaceae (Bacteriodota); Clostridiaceae (Bacillota); Other
CBM62	The CBM62 module of Clostridium thermocellum Cthe_2193 protein binds galactose moieties found on xyloglucan, arabinogalactan and galactomannan.	Prevotellaceae (Bacteriodota); Bacteroidaceae (Bacteriodota); Clostridiaceae (Bacillota); Enterobacteriaceae (Pseudomonadota); Lachnospiraceae (Bacillota); Other
GH109	α-N-acetylgalactosaminidase (EC 3.2.1.49); β-N-acetylhexosaminidase (EC 3.2.1.52)	Bacteroidaceae (Bacteriodota); Other
GH89	α-N-acetylglucosaminidase (EC 3.2.1.50);	Prevotellaceae (Bacteriodota); Bacteroidaceae (Bacteriodota); Clostridiaceae (Bacillota); Enterobacteriaceae (Pseudomonadota); Other
GH13_42	[retaining] α-amylase (EC 3.2.1.1); [retaining] maltohexaose-producing α-amylase (EC 3.2.1.98)	Prevotellaceae (Bacteriodota); Clostridiaceae (Bacillota); Other
PL9_2	No known activity in this subfamily. Activities in Family: Thiopeptidoglycan lyase (EC 4.2.2.-); Pectin lyase (EC 4.2.2.10); Pectate lyase (EC 4.2.2.2);Rhamnogalacturonan endolyase (EC 4.2.2.23); Exo-polygalacturonate lyase (EC 4.2.2.9)	Bacteroidaceae (Bacteriodota); Other
PL8_3	Chondroitin AC lyase (EC 4.2.2.5)	Prevotellaceae (Bacteriodota); Bacteroidaceae (Bacteriodota); Lachnospiraceae (Bacillota); Other
GH5_2	Chitosanase (EC 3.2.1.132); Endo-β-1,4-glucanase (EC 3.2.1.4); Lichenase / endo-β-1,3-1,4-glucanase (EC 3.2.1.73); Endo-β-1,4-xylanase (EC 3.2.1.8)	Prevotellaceae (Bacteriodota); Bacteroidaceae (Bacteriodota); Clostridiaceae (Bacillota); Bifidobacteriaceae (Actinomycetota); Lachnospiraceae (Bacillota); Other
GH74	Oligoxyloglucan reducing-end-specific cellobiohydrolase (EC 3.2.1.150); Xyloglucan-specific endo-β-1,4-glucanase / endo-xyloglucanase (EC 3.2.1.151); Endo-β-1,4-glucanase (EC 3.2.1.4)	Bacteroidaceae (Bacteriodota); Clostridiaceae (Bacillota); Lachnospiraceae (Bacillota); Other
GH159	β-D-galactofuranosidase (EC 3.2.1.146); α-L-arabinofuranosidase (EC 3.2.1.55)	Bacteroidaceae (Bacteriodota); Clostridiaceae (Bacillota); Lachnospiraceae (Bacillota); Other
GH43_33	α-L-arabinofuranosidase (EC 3.2.1.55)	Bacteroidaceae (Bacteriodota); Clostridiaceae (Bacillota); Lachnospiraceae (Bacillota); Other
GH5_46	Endo-β-1,4-glucanase (EC 3.2.1.4); Endo-β-1,6-glucanase (EC 3.2.1.75)	Prevotellaceae (Bacteriodota); Bacteroidaceae (Bacteriodota); Lachnospiraceae (Bacillota); Other
CBM37	Modules of approx. 100 residues, conserved in numerous R. albus polysaccharide-degrading enzymes and other proteins from this bacterium. Several members of CBM37 have been shown to exhibit rather broad binding specificity to xylan, chitin, microcrystalline and phosphoric-acid swollen cellulose, as well as more heterogeneous substrates, such as alfalfa cell walls, banana stem and wheat straw.	Prevotellaceae (Bacteriodota); Bacteroidaceae (Bacteriodota); Clostridiaceae (Bacillota); Lachnospiraceae (Bacillota); Other
GT23	Hexosyltransferases (EC 2.4.1.-); Chitin-oligosaccharide α-1,6-L-fucosyltransferase (EC 2.4.1.-); Glycoprotein 6-α-L-fucosyltransferase (EC 2.4.1.68)	Prevotellaceae (Bacteriodota); Bacteroidaceae (Bacteriodota); Lachnospiraceae (Bacillota); Other
GH13_20	cyclic α-1,6-maltosyl-maltose hydrolase (EC 3.2.1.-); α-amylase (EC 3.2.1.1); maltogenic α-amylase (EC 3.2.1.133); neopullulanase (EC 3.2.1.135); pullulanase (EC 3.2.1.41); cyclomaltodextrinase (EC 3.2.1.54)	Lachnospiraceae (Bacillota); Clostridiaceae (Bacillota)；Enterobacteriaceae (Pseudomonadota); Other
GH13_36	α-amylase (EC 3.2.1.1); maltogenic α-amylase (EC 3.2.1.133); neopullulanase (EC 3.2.1.135); cyclomaltodextrinase (EC 3.2.1.54)	Lachnospiraceae (Bacillota);Clostridiaceae (Bacillota);Enterobacteriaceae(Pseudomonadota);Other
CBM5	Modules of approx. 60 residues found in bacterial enzymes. Chitin-binding described in several cases. Distantly related to the CBM12 family	Bifidobacteriaceae (Actinomycetota); Enterobacteriaceae (Pseudomonadota); Clostridiaceae (Bacillota); Lachnospiraceae (Bacillota); Other
GH13_3	α-1,4-glucan: phosphate α-maltosyltransferase (EC 2.4.99.16)	Bifidobacteriaceae (Actinomycetota); Other
GH123	Glycosphingolipid β-N-acetylgalactosaminidase (EC 3.2.1.-);β-N-acetylgalactosaminidase (EC 3.2.1.53)	Bifidobacteriaceae (Actinomycetota); Bacteroidaceae (Bacteriodota);Clostridiaceae (Bacillota);Prevotellaceae (Bacteriodota); Other
GH110	α-1,3-D-galactosidase (EC 3.2.1.-); Blood group B α-1,3-galactosidase (EC 3.2.1.-); α-galactosidase (EC 3.2.1.22)	Bacteroidaceae (Bacteriodota); Prevotellaceae (Bacteriodota); Clostridiaceae (Bacillota); Other
GH16_3	Endo-β-1,4-galactosidase (EC 3.2.1.-); Keratan-sulfate endo-β-1,4-galactosidase/keratanase (EC 3.2.1.103); Endo-β-1,3-glucanase/laminarinase (EC 3.2.1.39);Endo-β-1,3(4)-glucanase/lichenase-laminarinase (EC 3.2.1.6);Lichenase/endo-β-1,3-1,4-glucanase (EC 3.2.1.73)	Bacteroidaceae (Bacteriodota); Clostridiaceae (Bacillota); Other
GH57	α-1,4-glucan branching enzyme (EC 2.4.1.18);4-α-glucanotransferase / amylomaltase (EC 2.4.1.25); α-amylase (EC 3.2.1.1); maltogenic α-amylase (EC 3.2.1.133); α-galactosidase (EC 3.2.1.22); pullulanase (EC 3.2.1.41); cyclomaltodextrinase (EC 3.2.1.54)	Bacteroidaceae (Bacteriodota); Other
GH13_38	α-glucosidase (EC 3.2.1.20)	Bacteroidaceae (Bacteriodota); Prevotellaceae (Bacteriodota); Other
GT3	UDP-Glc glycogen synthase/starch synthase (EC 2.4.1.11)	Bacteroidaceae (Bacteriodota); Prevotellaceae (Bacteriodota); Other
GH141	α-L-fucosidase (EC 3.2.1.51); Endo-β-1,4-xylanase (EC 3.2.1.8)	Bacteroidaceae (Bacteriodota); Prevotellaceae (Bacteriodota); Clostridiaceae (Bacillota); Lachnospiraceae (Bacillota) Other
GH30_4	β-D-fucosidase (EC 3.2.1.38)	Bacteroidaceae (Bacteriodota); Prevotellaceae (Bacteriodota); Other
PL11_1	Rhamnogalacturonan endolyase (EC 4.2.2.23);Rhamnogalacturonan exolyase (EC 4.2.2.24)	Bacteroidaceae (Bacteriodota); Prevotellaceae (Bacteriodota); Other
GH142	β-L-arabinofuranosidase (EC 3.2.1.185)	Bacteroidaceae (Bacteriodota); Prevotellaceae (Bacteriodota); Clostridiaceae (Bacillota); Other
GH43_19	α-L-arabinofuranosidase (EC 3.2.1.55)	Bacteroidaceae (Bacteriodota); Prevotellaceae (Bacteriodota); Other
PL26	Rhamnogalacturonan exolyase (EC 4.2.2.24)	Bacteroidaceae (Bacteriodota); Clostridiaceae (Bacillota); Other
GH43_31	β-D-galactofuranosidase (EC 3.2.1.146)	Bacteroidaceae (Bacteriodota); Bifidobacteriaceae (Actinomycetota); Clostridiaceae (Bacillota); Lachnospiraceae (Bacillota);Prevotellaceae (Bacteriodota); Other
PL40	Ulvan lyase (EC 4.2.2.-)	Bacteroidaceae (Bacteriodota); Other
PL8_2	Chondroitin-sulfate ABC endolyase (EC 4.2.2.20); Heparin lyase/heparin lyase I (EC 4.2.2.7)	Bacteroidaceae (Bacteriodota); Bifidobacteriaceae (Actinomycetota); Clostridiaceae (Bacillota);Other
GH144	Exo β-1,2-glucooligosaccharide sophorohydrolase (non-reducing end) (EC 3.2.1.214); Endo-β-1,2-glucanase (EC 3.2.1.71)	Bacteroidaceae (Bacteriodota);Bifidobacteriaceae (Actinomycetota); Clostridiaceae (Bacillota); Enterobacteriaceae (Pseudomonadota); Prevotellaceae (Bacteriodota); Other
GH26	Exo-β-1,4-mannobiohydrolase / mannobiose-producing exo-β-mannanase (EC 3.2.1.100); Endo-β-1,3-xylanase (EC 3.2.1.32); Endo-β-1,4-glucanase (EC 3.2.1.4); Lichenase/endo-β-1,3-1,4-glucanase (EC 3.2.1.73); Endo-β-1,4-mannanase (EC 3.2.1.78)	Bacteroidaceae (Bacteriodota); Clostridiaceae (Bacillota); Lachnospiraceae (Bacillota); Prevotellaceae (Bacteriodota); Other
GH43_28	α-1,2-L-arabinofuranosidase (EC 3.2.1.-)；α-1,3-L-arabinofuranosidase (EC 3.2.1.-)；Exo-1,4-β-xylosidase (EC 3.2.1.-)	Bacteroidaceae (Bacteriodota);Bifidobacteriaceae (Actinomycetota); Clostridiaceae (Bacillota); Lachnospiraceae (Bacillota);Prevotellaceae (Bacteriodota); Other
CBM67	Fujimoto et al. [PMID : 23486481] disclosed the L-rhamnose binding activity and 3-D structure of the CBM67 of Streptomyces avermitilis α-L-rhamnosidase (SaRha78A)	Bacteroidaceae (Bacteriodota); Lachnospiraceae (Bacillota); Enterobacteriaceae (Pseudomonadota); Other
GT11	GDP-L-Fuc: LacNAc-protein α-1,3-L-fucosyltransferase (EC 2.4.1.-); GDP-L-Fuc: galactoside α-1,2-L-fucosyltransferase (EC 2.4.1.69)	Bacteroidaceae (Bacteriodota); Clostridiaceae (Bacillota); Enterobacteriaceae (Pseudomonadota); Other
GH138	Rhamnogalacturonan α-1,2-galacturonohydrolase (EC 3.2.1.173)	Bacteroidaceae (Bacteriodota); Lachnospiraceae (Bacillota); Prevotellaceae (Bacteriodota); Other
GH13_8	[retaining] α-1,4-glucan branching enzyme (EC 2.4.1.18); [retaining] α-amylase (EC 3.2.1.1)	Bacteroidaceae (Bacteriodota); Prevotellaceae (Bacteriodota); Enterobacteriaceae (Pseudomonadota); Other
GH15	Dextran dextrinase (EC 2.4.1.2); [inverting] α-1,6-glucosidase / isomaltase (EC 3.2.1.205); α,α-trehalase (EC 3.2.1.28); [inverting] glucoamylase (EC 3.2.1.3); [inverting] glucoamylase (EC 3.2.1.3)	Bacteroidaceae (Bacteriodota); Bifidobacteriaceae (Actinomycetota); Clostridiaceae (Bacillota); Enterobacteriaceae (Pseudomonadota); Other
GH117	α-neoagarobiosidase (EC 3.2.1.-); β-D-galactofuranosidase (EC 3.2.1.146); α-neoagaro-oligosaccharide hydrolase (EC 3.2.1.159)	Bacteroidaceae (Bacteriodota); Clostridiaceae (Bacillota); Prevotellaceae (Bacteriodota); Other
GH139	α-2-O-Me-L-fucosidase (EC 3.2.1.-)	Bacteroidaceae (Bacteriodota); Other
PL42	L-rhamnose-α-1,4-D-glucuronate lyase (EC 4.2.2.-)	Bacteroidaceae (Bacteriodota); Bifidobacteriaceae (Actinomycetota); Prevotellaceae (Bacteriodota); Other
PL0	Polysaccharide lyases not yet assigned to a family.	Bacteroidaceae (Bacteriodota); Bifidobacteriaceae (Actinomycetota); Clostridiaceae (Bacillota);
		Lachnospiraceae (Bacillota); Enterobacteriaceae (Pseudomonadota); Other
PL27	L-rhamnose-α-1,4-D-glucuronate lyase (EC 4.2.2.-)	Bacteroidaceae (Bacteriodota); Bifidobacteriaceae (Actinomycetota); Clostridiaceae (Bacillota); Lachnospiraceae (Bacillota); Prevotellaceae (Bacteriodota); Other
GH165	β-galactosidase (EC 3.2.1.23)	Bacteroidaceae (Bacteriodota); Clostridiaceae (Bacillota); Lachnospiraceae (Bacillota); Other
GH30_6	β-glucosidase (EC 3.2.1.21)	Bacteroidaceae (Bacteriodota); Other
PL11	Rhamnogalacturonan endolyase (EC 4.2.2.23); Rhamnogalacturonan exolyase (EC 4.2.2.24)	Bacteroidaceae (Bacteriodota); Clostridiaceae (Bacillota); Lachnospiraceae (Bacillota); Prevotellaceae (Bacteriodota); Other
GH43_17	Xylan β-1,4-xylosidase (EC 3.2.1.37); α-L-arabinofuranosidase (EC 3.2.1.55); β-1,3-xylosidase (EC 3.2.1.72)	Bacteroidaceae (Bacteriodota); Bifidobacteriaceae (Actinomycetota); Lachnospiraceae (Bacillota); Prevotellaceae (Bacteriodota); Other
CE15	4-O-methyl-glucuronoyl methylesterase (EC 3.1.1.117)	Bacteroidaceae (Bacteriodota); Clostridiaceae (Bacillota); Lachnospiraceae (Bacillota); Other
CE19	Pectin methylesterase (EC 3.1.1.11)	Bacteroidaceae (Bacteriodota); Lachnospiraceae (Bacillota); Prevotellaceae (Bacteriodota); Other
PL10_1	Pectate lyase (EC 4.2.2.2)	Bacteroidaceae (Bacteriodota); Lachnospiraceae (Bacillota); Prevotellaceae (Bacteriodota); Other
CBM58	The CBM58 module of the Bacteroides thetaiotaomicron SusG protein has been shown to bind maltoheptaose	Bacteroidaceae (Bacteriodota)
PL10_2	No known activity in this subfamily.	Bacteroidaceae (Bacteriodota)
GH163	Endo-β-N-acetylglucosaminidase cleaving GlcNAc-β-1,2-Man (EC 3.2.1.-)	Bacteroidaceae (Bacteriodota); Clostridiaceae (Bacillota); Lachnospiraceae (Bacillota); Prevotellaceae (Bacteriodota); Other
GH116	β-D-arabinofuranosidase (EC 3.2.1.-); β-glucosidase (EC 3.2.1.21); Xylan β-1,4-xylosidase (EC 3.2.1.37); β-glucosylceramidase (EC 3.2.1.45); β-N-acetylhexosaminidase (EC 3.2.1.52)	Bacteroidaceae (Bacteriodota); Clostridiaceae (Bacillota); Lachnospiraceae (Bacillota); Other
GH30_3	β-1,6-glucosidase (EC 3.2.1.-); Endo-β-1,6-glucanase (EC 3.2.1.75)	Bacteroidaceae (Bacteriodota); Bifidobacteriaceae (Actinomycetota); Clostridiaceae (Bacillota); Prevotellaceae (Bacteriodota); Other

## Sheet: TableS4
TableS4. Transfer potential information regarding age-dependent MEGIDs
MEGID	Type	Class	Mechanism	Group	Transferable
MEG_1287	Drugs	betalactams	Penicillin_binding_protein_regulator	BLAI	1[1]
MEG_1576	Drugs	Phenicol	Chloramphenicol_acetyltransferases	CATA	1[2]
MEG_1633	Drugs	Phenicol	Chloramphenicol_acetyltransferases	CATS	1[3]
MEG_1647	Drugs	betalactams	Class_A_betalactamases	CEPA	1[4]
MEG_1651	Drugs	betalactams	Class_A_betalactamases	CEPA	1
MEG_2378	Drugs	betalactams	Class_A_betalactamases	CTX	1[5]
MEG_2430	Drugs	betalactams	Class_A_betalactamases	CTX	1
MEG_2435	Drugs	betalactams	Class_A_betalactamases	CTX	1
MEG_2577	Drugs	Trimethoprim	Dihydrofolate_reductase	DFRE	1[6]
MEG_2578	Drugs	Trimethoprim	Dihydrofolate_reductase	DFRE	1
MEG_2829	Drugs	MLS	23S_rRNA_methyltransferases	ERMF	1[7]
MEG_2831	Drugs	MLS	23S_rRNA_methyltransferases	ERMF	1
MEG_2835	Drugs	MLS	23S_rRNA_methyltransferases	ERMG	1
MEG_3007	Drugs	Fosfomycin	Fosfomycin_thiol_transferases	FOSB	1[8]
MEG_3512	Multi-compound	Drug_and_biocide_resistance	Drug_and_biocide_MFS_efflux_pumps	KPN	1[9]
MEG_3644	Drugs	MLS	MLS_resistance_ABC_efflux_pumps	LSA	1[10]
MEG_6970	Drugs	Tetracyclines	Tetracycline_resistance_ribosomal_protection_proteins	TET32	1[11]
MEG_6971	Drugs	Tetracyclines	Tetracycline_resistance_ribosomal_protection_proteins	TET32	1
MEG_6991	Drugs	Tetracyclines	Tetracycline_resistance_ribosomal_protection_proteins	TET40	1[12]
MEG_6992	Drugs	Tetracyclines	Tetracycline_resistance_ribosomal_protection_proteins	TET40	1
MEG_6993	Drugs	Tetracyclines	Tetracycline_resistance_ribosomal_protection_proteins	TET40	1
MEG_6994	Drugs	Tetracyclines	Tetracycline_resistance_ribosomal_protection_proteins	TET40	1
MEG_7164	Drugs	Tetracyclines	Tetracycline_resistance_ribosomal_protection_proteins	TETO	1[13]
MEG_7168	Drugs	Tetracyclines	Tetracycline_resistance_ribosomal_protection_proteins	TETO	1
MEG_7176	Drugs	Tetracyclines	Tetracycline_resistance_ribosomal_protection_proteins	TETO	1
MEG_7180	Drugs	Tetracyclines	Tetracycline_resistance_ribosomal_protection_proteins	TETQ	1[14]
MEG_7181	Drugs	Tetracyclines	Tetracycline_resistance_ribosomal_protection_proteins	TETQ	1
MEG_7182	Drugs	Tetracyclines	Tetracycline_resistance_ribosomal_protection_proteins	TETQ	1
MEG_7183	Drugs	Tetracyclines	Tetracycline_resistance_ribosomal_protection_proteins	TETQ	1
MEG_7184	Drugs	Tetracyclines	Tetracycline_resistance_ribosomal_protection_proteins	TETQ	1
MEG_7210	Drugs	Tetracyclines	Tetracycline_resistance_ribosomal_protection_proteins	TETW	1[15]
MEG_7211	Drugs	Tetracyclines	Tetracycline_resistance_ribosomal_protection_proteins	TETW	1
MEG_7214	Drugs	Tetracyclines	Tetracycline_resistance_ribosomal_protection_proteins	TETW	1
MEG_7217	Drugs	Tetracyclines	Tetracycline_resistance_ribosomal_protection_proteins	TETW	1
MEG_7218	Drugs	Tetracyclines	Tetracycline_resistance_ribosomal_protection_proteins	TETW	1
MEG_7219	Drugs	Tetracyclines	Tetracycline_resistance_ribosomal_protection_proteins	TETW	1
MEG_7220	Drugs	Tetracyclines	Tetracycline_resistance_ribosomal_protection_proteins	TETW	1
MEG_7221	Drugs	Tetracyclines	Tetracycline_resistance_ribosomal_protection_proteins	TETW	1
MEG_7222	Drugs	Tetracyclines	Tetracycline_resistance_ribosomal_protection_proteins	TETW	1
MEG_7223	Drugs	Tetracyclines	Tetracycline_resistance_ribosomal_protection_proteins	TETW	1
MEG_7225	Drugs	Tetracyclines	Tetracycline_resistance_ribosomal_protection_proteins	TETW	1
MEG_7226	Drugs	Tetracyclines	Tetracycline_resistance_ribosomal_protection_proteins	TETW	1
MEG_7227	Drugs	Tetracyclines	Tetracycline_resistance_ribosomal_protection_proteins	TETW	1
MEG_7228	Drugs	Tetracyclines	Tetracycline_resistance_ribosomal_protection_proteins	TETW	1
MEG_7229	Drugs	Tetracyclines	Tetracycline_resistance_ribosomal_protection_proteins	TETW	1
MEG_7238	Drugs	Tetracyclines	Tetracycline_inactivation_enzymes	TETX	1
MEG_1151	Metals	Multi-metal_resistance	Multi-metal_resistance_protein	ARSBM	0
MEG_1153	Metals	Multi-metal_resistance	Multi-metal_resistance_protein	ARSBM	0
MEG_1161	Metals	Multi-metal_resistance	Multi-metal_resistance_protein	ARSCM	0
MEG_1164	Metals	Multi-metal_resistance	Multi-metal_resistance_protein	ARSCM	0
MEG_1166	Metals	Multi-metal_resistance	Multi-metal_resistance_protein	ARSDM	0
MEG_1176	Metals	Multi-metal_resistance	Multi-metal_resistance_protein	ARSRM	0
MEG_1229	Multi-compound	Drug_and_biocide_resistance	Drug_and_biocide_MATE_efflux_pumps	BEXA	0
MEG_1281	Drugs	betalactams	Class_C_betalactamases	BLAEC	0
MEG_1283	Drugs	betalactams	Class_C_betalactamases	BLAEC	0
MEG_1486	Metals	Multi-metal_resistance	Multi-metal_resistance_protein	CADD	0
MEG_1636	Drugs	betalactams	Class_A_betalactamases	CBLA	0
MEG_1637	Drugs	betalactams	Class_A_betalactamases	CBLA	0
MEG_2084	Metals	Multi-metal_resistance	Multi-metal_resistance_protein	CORA	0
MEG_2089	Metals	Multi-metal_resistance	Multi-metal_resistance_protein	CORC	0
MEG_2090	Metals	Multi-metal_resistance	Multi-metal_resistance_protein	CORC	0
MEG_2091	Metals	Multi-metal_resistance	Multi-metal_resistance_protein	CORC	0
MEG_2115	Multi-compound	Drug_and_biocide_resistance	Drug_and_biocide_RND_efflux_regulator	CPXAR	0
MEG_2116	Multi-compound	Drug_and_biocide_resistance	Drug_and_biocide_RND_efflux_regulator	CPXAR	0
MEG_2706	Multi-compound	Drug_and_biocide_resistance	Drug_and_biocide_ABC_efflux_pumps	EFRA	0
MEG_2707	Multi-compound	Drug_and_biocide_resistance	Drug_and_biocide_ABC_efflux_pumps	EFRB	0
MEG_2714	Biocides	Quaternary_Ammonium_Compounds_(QACs)_resistance	QAC_efflux_pump	EMEA	0
MEG_2874	Biocides	Phenolic_compound_resistance	Phenolic_resistance_protein	FABI	0
MEG_2893	Metals	Multi-metal_resistance	Multi-metal_ABC_efflux_pumps	FECD	0
MEG_2894	Metals	Multi-metal_resistance	Multi-metal_ABC_efflux_pumps	FECD	0
MEG_2895	Metals	Multi-metal_resistance	Multi-metal_ABC_efflux_pumps	FECD	0
MEG_3084	Biocides	Quaternary_Ammonium_Compounds_(QACs)_resistance	QAC-resistant_protein_UDP_glucose_4_epimerase	GALE	0
MEG_3516	Multi-compound	Drug_and_biocide_resistance	Drug_and_biocide_SMR_efflux_pumps	KPNO	0
MEG_3606	Drugs	MLS	Lincosamide_nucleotidyltransferases	LNUA	0
MEG_3830	Drugs	MLS	MLS_resistance_MFS_efflux_pumps	MEFE	0
MEG_5321	Biocides	Multi-biocide_resistance	Multi-biocide_resistance_regulator	OXYRKP	0
MEG_5416	Metals	Copper_resistance	Copper_resistance_protein	PCOA	0
MEG_5418	Metals	Copper_resistance	Copper_resistance_protein	PCOB	0
MEG_5420	Metals	Copper_resistance	Copper_resistance_protein	PCOC	0
MEG_5422	Metals	Copper_resistance	Copper_resistance_protein	PCOD	0
MEG_5423	Metals	Multi-metal_resistance	Multi-metal_resistance_regulator	PCOE	0
MEG_5424	Metals	Copper_resistance	Copper_resistance_regulator	PCOR	0
MEG_5425	Metals	Copper_resistance	Copper_resistance_regulator	PCOS	0
MEG_5813	Metals	Arsenic_resistance	Arsenic_resistance_protein	PSTA	0
MEG_5820	Multi-compound	Drug_and_biocide_resistance	Drug_and_biocide_MFS_efflux_pumps	QACAB	0
MEG_5823	Multi-compound	Drug_and_biocide_resistance	Drug_and_biocide_MFS_efflux_pumps	QACAB	0
MEG_5856	Multi-compound	Drug_and_biocide_resistance	Drug_and_biocide_MFS_efflux_regulator	QACR	0
MEG_6141	Biocides	Multi-biocide_resistance	Multi-biocide_resistance_regulator	RPOS	0
MEG_6499	Metals	Multi-metal_resistance	Multi-metal_RND_efflux_pumps	SILA	0
MEG_6500	Metals	Multi-metal_resistance	Multi-metal_RND_efflux_pumps	SILB	0
MEG_6501	Metals	Multi-metal_resistance	Multi-metal_RND_efflux_pumps	SILC	0
MEG_6502	Metals	Multi-metal_resistance	Multi-metal_RND_efflux_pumps	SILC	0
MEG_6503	Metals	Multi-metal_resistance	Multi-metal_RND_efflux_pumps	SILE	0
MEG_6504	Metals	Multi-metal_resistance	Multi-metal_RND_efflux_pumps	SILF	0
MEG_6505	Metals	Multi-metal_resistance	Multi-metal_RND_efflux_pumps	SILF	0
MEG_6506	Metals	Multi-metal_resistance	Multi-metal_RND_efflux_pumps	SILP	0
MEG_6507	Metals	Multi-metal_resistance	Multi-metal_RND_efflux_pumps	SILP	0
MEG_6509	Metals	Multi-metal_resistance	Multi-metal_RND_efflux_regulator	SILS	0
MEG_6510	Metals	Multi-metal_resistance	Multi-metal_RND_efflux_regulator	SILS	0
MEG_6542	Biocides	Peroxide_resistance	peroxide_resistance_protein	SODA	0
MEG_7543	Drugs	Glycopeptides	VanG-type_accessory_protein	VANWG	0
MEG_7864	Metals	Multi-metal_resistance	Multi-metal_resistance_regulator	ZRAS	0
MEG_988	Drugs	Aminoglycosides	Aminoglycoside_O-nucleotidyltransferases	ANT6	0
MEG_3295	Drugs	Mupirocin	Mupirocin-resistant_isoleucyl-tRNA_synthetase	ILES	0
MEG_4208	Multi-compound	Drug_and_biocide_resistance	Drug_and_biocide_MFS_efflux_pumps	NORA	0
MEG_3943	Drugs	Multi-drug_resistance	MDR_regulator	MGRA	0
MEG_7178	Drugs	Tetracyclines	Tetracycline_resistance_ribosomal_protection_proteins	TETQ	1
MEG_1686	Drugs	betalactams	Class_A_betalactamases	CFX	0
MEG_1695	Drugs	betalactams	Class_A_betalactamases	CFX	0
MEG_1488	Metals	Multi-metal_resistance	Multi-metal_resistance_regulator	CADX	1[16]
References:
[1] Sarti M, Campanile F, Sabia C, Santagati M, Gargiulo R, Stefani A. Polyclonal diffusion of beta-lactamase-producing Enterococcus faecium. J Clin Microbiol. 2012;50:169–72.
[2] Nogrady N, Gado I, Fekete PZ, Paszti J. Chloramphenicol resistance genes in Salmonella enterica subsp. enterica serovar Typhimurium isolated from human and animal sources in Hungary. Vet Med (Praha). 2005;50:164–70.
[3] Roberts MC, Schwarz S. Tetracycline and Phenicol Resistance Genes and Mechanisms: Importance for Agriculture, the Environment, and Humans. J Environ Qual. 2016;45:576–92.
[4] Buckwold SL, Shoemaker NB, Sears CL, Franco AA. Identification and Characterization of Conjugative Transposons CTn86 and CTn9343 in Bacteroides fragilis Strains. Appl Environ Microbiol. 2007;73:53–63.
[5] Baudry PJ, Nichol K, DeCorby M, Lagacé-Wiens P, Olivier E, Boyd D, et al. Mechanisms of resistance and mobility among multidrug-resistant CTX-M-producing Escherichia coli from Canadian intensive care units: the 1st report of QepA in North America. Diagn Microbiol Infect Dis. 2009;63:319–26.
[6] Gómez-Sanz E, Haro-Moreno JM, Jensen SO, Roda-García JJ, López-Pérez M. The Resistome and Mobilome of Multidrug-Resistant Staphylococcus sciuri C2865 Unveil a Transferable Trimethoprim Resistance Gene, Designated dfrE , Spread Unnoticed . mSystems. 2021;6.
[7] Quesada-Gómez C, Rodríguez-Cavallini E, Rodríguez C. Scarce detection of mobile erm genes associated with tetQ in Bacteroides and Parabacteroides from Costa Rica. Anaerobe. Elsevier Ltd; 2013;21:18–21.
[8] Biggel M, Zurfluh K, Treier A, Nüesch-Inderbinen M, Stephan R. Characteristics of fosA-carrying plasmids in E. coli and Klebsiella spp. isolates originating from food and environmental samples. J Antimicrob Chemother. 2021;76:2004–11.
[9] Hudson CM, Bent ZW, Meagher RJ, Williams KP. Resistance determinants and mobile genetic elements of an NDM-1-encoding Klebsiella pneumoniae strain. PLoS One. 2014;9.
[10] Zhang F, Wu S, Lei T, Wu Q, Zhang J, Huang J, et al. Presence and characterization of methicillin-resistant Staphylococcus aureus co-carrying the multidrug resistance genes cfr and lsa(E) in retail food in China. Int J Food Microbiol. Elsevier B.V.; 2022;363:109512.
[11] Melville CM, Scott KP, Mercer DK, Flint HJ. Novel tetracycline resistance gene, tet(32), in the Clostridium-related human colonic anaerobe K10 and its transmission in vitro to the rumen anaerobe Butyrivibrio fibrisolvens. Antimicrob Agents Chemother. 2001;45:3246–9.
[12] Kazimierczak KA, Rincon MT, Patterson AJ, Martin JC, Young P, Flint HJ, et al. A new tetracycline efflux gene, tet(40), is located in tandem with tet(O/32/O) in a human gut firmicute bacterium and in metagenomic library clones. Antimicrob Agents Chemother. 2008;52:4001–9.
[13] Tremblay CL, Letellier A, Quessy S, Boulianne M, Daignault D, Archambault M. Multiple-antibiotic resistance of Enterococcus faecalis and Enterococcus faecium from cecal contents in broiler chicken and Turkey flocks slaughtered in Canada and plasmid colocalization of tetO and ermB genes. J Food Prot. Elsevier Masson SAS; 2011;74:1639–48.
[14] Shoemaker NB, Vlamakis H, Hayes K, Salyers AA. Evidence for extensive resistance gene transfer among Bacteroides spp. and among Bacteroides and other genera in the human colon. Appl Environ Microbiol. 2001;67:561–8.
[15] Tsuchida S, Maruyama F, Ogura Y, Toyoda A, Hayashi T, Okuma M, et al. Genomic characteristics of Bifidobacterium thermacidophilum pig isolates and wild boar isolates reveal the unique presence of a putative mobile genetic element with tetW for pig farm isolates. Front Microbiol. 2017;8:1–11.
[16] Ito T, Okuma K, Ma XX, Yuzawa H, Hiramatsu K. Insights on antibiotic resistance of Staphylococcus aureus from its whole genome: Genomic island SCC. Drug Resist Updat. 2003;6:41–52.

## Sheet: Figure 1B
Sample	Month	Shannon Diversity of taxa
ERR525728	0	0.336901
ERR525822	0	0.434954
ERR525942	0	0.0162936
SRR7280806	0	1.40954
SRR7280814	0	0.122271
SRR7280840	0	0.194393
SRR7280855	0	0.0115448
SRR7280869	0	0.563646
SRR7280918	0	0.0161066
SRR7280930	0	0.624266
SRR7280959	0	1.07312
SRR7280984	0	0.118097
SRR7281003	0	0.501196
SRR7281027	0	0.541526
SRR7281043	0	0.600856
SRR7281057	0	1.36247
SRR7281060	0	0.721648
SRR7281067	0	0.29917
SRR8942349	0	1.36397
SRR8942367	0	0.00575822
SRR8942372	0	0.375373
SRR8942398	0	1.0237
SRR8942413	0	0.534968
SRR8942422	0	0.752543
ERR525696	1	0.204241
ERR525698	1	0.508242
ERR525705	1	1.24131
ERR525707	1	1.71974
ERR525711	1	0.0274384
ERR525715	1	0.745729
ERR525719	1	1.09082
ERR525724	1	0.608401
ERR525732	1	2.16206
ERR525736	1	0.982957
ERR525740	1	1.0314
ERR525745	1	1.42017
ERR525749	1	1.8042
ERR525752	1	1.97139
ERR525756	1	1.4987
ERR525758	1	2.18267
ERR525762	1	1.8184
ERR525766	1	1.09632
ERR525770	1	0.846553
ERR525778	1	0.532505
ERR525782	1	0.0407559
ERR525786	1	1.69301
ERR525790	1	1.58749
ERR525794	1	1.01626
ERR525798	1	0.104305
ERR525803	1	1.92252
ERR525808	1	2.1246
ERR525812	1	1.69491
ERR525818	1	1.74213
ERR525826	1	1.28098
ERR525830	1	1.98151
ERR525834	1	1.79495
ERR525838	1	1.57496
ERR525846	1	2.24669
ERR525850	1	1.77227
ERR525854	1	1.07066
ERR525858	1	2.34518
ERR525862	1	0.202295
ERR525866	1	1.29572
ERR525870	1	1.58832
ERR525874	1	2.2246
ERR525878	1	1.21871
ERR525883	1	0.493764
ERR525888	1	1.96775
ERR525892	1	0.908021
ERR525894	1	0.214726
ERR525900	1	0.461161
ERR525902	1	1.66552
ERR525906	1	1.02966
ERR525910	1	0.478293
ERR525914	1	1.29129
ERR525927	1	1.42269
ERR525930	1	0.549344
ERR525934	1	0.0234775
ERR525952	1	1.35705
ERR525954	1	1.53078
ERR525966	1	0.529514
ERR525974	1	2.347
ERR525982	1	0.785473
ERR525986	1	0.560536
ERR525990	1	1.94586
ERR525998	1	0.718497
ERR526006	1	1.1783
ERR526010	1	0.436437
ERR526014	1	2.04481
ERR526018	1	1.54872
ERR526026	1	1.48554
ERR526038	1	0.93754
ERR526046	1	1.36017
ERR526054	1	1.58497
ERR526058	1	1.34926
ERR526066	1	2.32669
ERR526072	1	0.922222
ERR526074	1	1.60175
ERR526078	1	1.66934
ERR526082	1	0.177171
ERR526086	1	0.595268
SRR5273884	1	1.63361
SRR5273886	1	2.177
SRR5273887	1	3.16032
SRR5273889	1	1.37414
SRR5273891	1	0.484561
SRR5273892	1	1.01732
SRR5273900	1	0.779971
SRR5273903	1	0.752374
SRR5273905	1	1.16267
SRR5273915	1	0.887845
SRR5273919	1	0.0784531
SRR5273920	1	1.28
SRR5273928	1	1.3825
SRR5273929	1	0.485303
SRR5273934	1	1.20546
SRR5273941	1	1.28673
SRR5273942	1	1.53826
SRR5273944	1	1.70437
SRR5273951	1	1.98232
SRR5273952	1	1.86392
SRR5273959	1	1.19753
SRR5273961	1	3.10282
SRR5273964	1	2.37201
SRR5273966	1	0.69274
SRR5273974	1	2.55723
SRR5273976	1	1.37835
SRR5273977	1	2.37984
SRR5273986	1	0.393391
SRR5273987	1	1.49768
SRR5273988	1	1.96272
SRR5273993	1	2.09195
SRR5273995	1	0.512384
SRR5273999	1	1.07091
SRR5274004	1	1.23354
SRR5274005	1	1.30309
SRR5274011	1	1.4048
SRR5274012	1	3.36521
SRR5274013	1	0.774082
SRR5274018	1	1.26318
SRR5274021	1	0.234251
SRR5274026	1	1.18687
SRR5274028	1	3.45452
SRR5274029	1	2.49795
SRR5274035	1	1.0673
SRR5274038	1	0.820462
SRR5274044	1	0.530696
SRR5274046	1	0.775029
SRR5274048	1	1.82755
SRR5274051	1	1.29797
SRR5274053	1	0.726149
SRR5274054	1	0.883596
SRR5274061	1	1.11501
SRR5274063	1	1.48275
SRR5274065	1	0.525258
SRR5274070	1	1.50567
SRR5274072	1	1.70847
SRR5274077	1	0.967331
SRR5274082	1	0.506589
SRR5274084	1	1.15468
SRR5274087	1	1.36489
SRR5274089	1	0.0615603
SRR5274091	1	0.0819333
SRR7217477	1	1.18424
SRR7217487	1	0.974848
SRR7217490	1	1.05624
SRR7217496	1	0.456639
SRR7217570	1	0.95799
SRR7217580	1	0.55472
SRR7217584	1	0.580832
SRR7217585	1	0.925939
SRR7217695	1	0.185236
SRR7217761	1	0.496466
SRR7217807	1	1.4763
SRR7217808	1	1.45235
SRR7217830	1	2.35948
SRR7217866	1	0.47404
SRR7217920	1	1.25824
SRR7280795	1	1.5602
SRR7280805	1	1.35063
SRR7280812	1	1.3637
SRR7280813	1	1.45113
SRR7280833	1	0.937881
SRR7280856	1	1.06869
SRR7280862	1	0.793353
SRR7280874	1	1.02695
SRR7280904	1	1.75999
SRR7280907	1	1.24115
SRR7280912	1	1.54236
SRR7280917	1	2.02839
SRR7280931	1	1.35751
SRR7280939	1	1.40506
SRR7280950	1	1.49755
SRR7280958	1	1.28625
SRR7280968	1	1.74929
SRR7280985	1	1.25157
SRR7280989	1	1.50713
SRR7280997	1	0.272455
SRR7281007	1	1.39942
SRR7281028	1	1.82407
SRR7281044	1	1.77596
SRR7281054	1	1.71993
SRR7281059	1	1.84866
SRR7281062	1	0.832037
SRR7281073	1	0.874597
SRX237542	1	1.11847
SRX237544	1	0.160731
SRX237545	1	2.01582
SRX237548	1	0.663743
SRX237549	1	2.2116
SRX237550	1	0.8628
SRX237551	1	1.73075
SRX237552	1	1.92334
SRX237553	1	1.79516
SRX237558	1	1.19061
SRX237559	1	0.608207
SRX237563	1	1.05769
SRX237564	1	2.03874
SRX237566	1	0.0598648
SRX237568	1	1.83082
SRX237569	1	0.0202918
SRX237570	1	2.77779
SRX237571	1	0.873442
SRX237572	1	0.538961
SRX237573	1	0.764878
SRX237576	1	0.715355
SRX237581	1	1.59976
SRX407305	1	1.94037
SRX978244	1	0.352723
SRX237556	1	1.5213
SRR7217864	1	0.337776
SRR5273962	1	2.62127
SRR5273996	1	1.84589
SRR5274040	1	0
G80456	2	2.05954
G80489	2	1.01563
G80576	2	0.232883
SRR5273878	2	0.430228
SRR5273902	2	1.40752
SRR5273918	2	0.722813
SRR5273933	2	1.9503
SRR5273943	2	1.39263
SRR5273957	2	1.75221
SRR5273965	2	1.83377
SRR5273982	2	2.01134
SRR5273990	2	1.45573
SRR5273998	2	1.35708
SRR5274007	2	1.537
SRR5274019	2	1.15855
SRR5274036	2	2.52113
SRR5274050	2	1.04603
SRR5274060	2	1.71252
SRR5274069	2	1.53977
SRR5274076	2	0.999492
SRR5274081	2	1.23923
SRR5723797	2	0.349733
SRR5723805	2	0.450246
SRR5723807	2	1.00284
SRR5723809	2	0.834248
SRR5723820	2	0.958466
SRR5723822	2	1.54441
SRR5723829	2	0.945194
SRR5723839	2	1.31119
SRR5723847	2	1.02597
SRR5723854	2	1.40161
SRR5723856	2	1.61744
SRR5723862	2	0.739523
SRR5723866	2	0.798861
SRR5723875	2	1.2221
SRR5723877	2	0.119498
SRR5723884	2	0.711088
SRR7217478	2	0.987325
SRR7217491	2	0.885766
SRR7217495	2	1.78043
SRR7217501	2	2.61187
SRR7217507	2	1.79306
SRR7217540	2	0.636468
SRR7217542	2	1.39964
SRR7217571	2	1.73532
SRR7217586	2	1.82155
SRR7217608	2	0.937173
SRR7217612	2	0.880678
SRR7217637	2	1.14253
SRR7217655	2	1.18994
SRR7217662	2	1.24151
SRR7217694	2	1.85995
SRR7217697	2	1.0963
SRR7217738	2	1.93451
SRR7217764	2	2.65871
SRR7217796	2	1.35665
SRR7217863	2	1.54841
SRR7217867	2	1.97298
SRR7217918	2	2.01922
SRR7217919	2	1.90563
SRR7280798	2	2.0028
SRR7280811	2	1.4351
SRR7280820	2	1.61486
SRR7280857	2	1.18473
SRR7280865	2	0.98751
SRR7280868	2	1.58441
SRR7280871	2	1.42838
SRR7280903	2	1.73944
SRR7280911	2	0.935709
SRR7280932	2	1.49609
SRR7280943	2	1.15722
SRR7280957	2	0.705136
SRR7280970	2	1.64559
SRR7280974	2	1.83274
SRR7280975	2	1.90636
SRR7280982	2	1.12165
SRR7280993	2	1.35336
SRR7280996	2	0.853433
SRR7281004	2	1.00621
SRR7281014	2	1.68906
SRR7281021	2	1.91643
SRR7281029	2	1.54177
SRR7281045	2	2.14443
SRR7281055	2	1.6189
SRR7281058	2	1.90517
SRR7281074	2	1.18117
G80506	3	0.688849
SRR7217482	3	1.79007
SRR7217489	3	0.877046
SRR7217497	3	2.96073
SRR7217498	3	2.80994
SRR7217499	3	2.78289
SRR7217539	3	0.973084
SRR7217546	3	1.20012
SRR7217569	3	1.49732
SRR7217583	3	2.15081
SRR7217692	3	2.0226
SRR7217700	3	0.651716
SRR7217702	3	2.04218
SRR7217739	3	1.1473
SRR7217755	3	1.05701
SRR7217793	3	1.93498
SRR7217836	3	1.16767
SRR7217861	3	1.59851
SRR7217862	3	1.68167
SRR7217874	3	0.552031
SRR7280797	3	0.891879
SRR7280801	3	0.921766
SRR7280804	3	1.70259
SRR7280819	3	1.6255
SRR7280821	3	0.223715
SRR7280839	3	1.8774
SRR7280841	3	1.60564
SRR7280867	3	0.924735
SRR7280872	3	0.29826
SRR7280877	3	0.800142
SRR7280906	3	1.8647
SRR7280916	3	1.85071
SRR7280933	3	2.03094
SRR7280942	3	1.70377
SRR7280956	3	1.81085
SRR7280964	3	1.12796
SRR7280973	3	1.61128
SRR7280983	3	1.26204
SRR7280992	3	1.7821
SRR7280995	3	1.23438
SRR7281005	3	1.30952
SRR7281013	3	1.78143
SRR7281022	3	1.80128
SRR7281030	3	1.97827
SRR7281038	3	1.91417
SRR7281046	3	2.00247
SRR7281056	3	2.26493
SRR7281075	3	1.71837
ERR525693	4	1.5476
ERR525695	4	0.986427
ERR525702	4	1.80013
ERR525721	4	2.3514
ERR525744	4	1.80242
ERR525755	4	2.03248
ERR525765	4	1.81447
ERR525793	4	1.01218
ERR525797	4	1.69275
ERR525811	4	1.9444
ERR525825	4	0.414987
ERR525833	4	1.96352
ERR525882	4	1.66877
ERR525887	4	0.465874
ERR525899	4	1.29285
ERR525926	4	2.38128
ERR525985	4	1.57084
ERR525989	4	2.13262
ERR526009	4	0.848412
ERR526017	4	2.23507
ERR526041	4	1.46962
ERR526053	4	1.80222
ERR526069	4	1.7801
ERR526081	4	1.36674
G78766	4	1.64256
G80501	4	0.641732
G80604	4	1.05336
SRR4052021	4	1.67111
SRR4052022	4	1.06242
SRR4052033	4	0.699321
SRR4052038	4	1.13601
SRR4052040	4	0.977136
SRR7217493	4	1.11397
SRR7217506	4	2.12946
SRR7217535	4	0.726115
SRR7217566	4	1.315
SRR7217573	4	1.79335
SRR7217577	4	2.39802
SRR7217581	4	2.41315
SRR7217587	4	1.63359
SRR7217611	4	2.00665
SRR7217614	4	1.52486
SRR7217638	4	2.36888
SRR7217687	4	0.638124
SRR7217741	4	1.26991
SRR7217812	4	1.82568
SRR7217823	4	1.98716
SRR7217833	4	1.02982
SRR7217859	4	2.3799
SRR7217875	4	0.601592
SRR7217876	4	0.73735
SRR7217888	4	0.8315
SRR7217916	4	1.31748
SRR7280800	4	0.963229
SRR7280802	4	1.99348
SRR7280803	4	1.87622
SRR7280810	4	1.18877
SRR7280818	4	2.09185
SRR7280838	4	1.78801
SRR7280858	4	0.664588
SRR7280859	4	1.09276
SRR7280870	4	1.75618
SRR7280881	4	1.02122
SRR7280898	4	1.36322
SRR7280905	4	1.55348
SRR7280913	4	2.1113
SRR7280934	4	1.85932
SRR7280941	4	1.63281
SRR7280948	4	1.80966
SRR7280955	4	0.567671
SRR7280976	4	1.08252
SRR7280987	4	1.94106
SRR7280994	4	1.22613
SRR7281016	4	1.40763
SRR7281023	4	1.51039
SRR7281039	4	2.08052
SRR7281049	4	2.19677
SRR7281064	4	1.83821
SRR7281076	4	1.14345
ERR525704	5	2.13804
ERR525710	5	1.37651
ERR525718	5	1.41021
ERR525723	5	1.39598
ERR525727	5	1.32007
ERR525731	5	2.13662
ERR525735	5	2.41158
ERR525739	5	1.1013
ERR525748	5	1.42338
ERR525750	5	1.79357
ERR525769	5	1.59788
ERR525773	5	1.60801
ERR525777	5	1.34661
ERR525781	5	1.8131
ERR525785	5	2.19553
ERR525789	5	1.60045
ERR525802	5	2.04854
ERR525807	5	0.805961
ERR525817	5	1.99412
ERR525821	5	1.9301
ERR525829	5	1.96309
ERR525837	5	0.731602
ERR525845	5	2.39364
ERR525849	5	1.73499
ERR525853	5	1.0712
ERR525857	5	2.33115
ERR525861	5	1.59352
ERR525865	5	2.18836
ERR525869	5	1.66535
ERR525873	5	1.43676
ERR525877	5	1.65631
ERR525885	5	2.27468
ERR525891	5	1.84386
ERR525897	5	2.10402
ERR525905	5	2.52169
ERR525909	5	1.74437
ERR525913	5	2.15751
ERR525929	5	1.75215
ERR525933	5	1.77192
ERR525941	5	0.888904
ERR525949	5	2.12026
ERR525951	5	1.488
ERR525965	5	1.2249
ERR525973	5	2.06962
ERR525981	5	1.66697
ERR525997	5	1.65331
ERR526005	5	1.98921
ERR526013	5	2.70268
ERR526037	5	1.44298
ERR526045	5	2.10628
ERR526049	5	1.77589
ERR526057	5	1.88306
ERR526065	5	1.1962
ERR526071	5	2.32795
ERR526077	5	2.66584
ERR526085	5	1.67614
G69187	5	1.46096
G78902	5	0.651797
G78903	5	0.762101
G80500	5	2.32805
G80556	5	1.80051
SRR5273888	5	2.21617
SRR5273901	5	1.74643
SRR5273917	5	1.04021
SRR5273956	5	1.3227
SRR5273963	5	1.34212
SRR5273989	5	2.44377
SRR5273997	5	1.01801
SRR5274006	5	1.23036
SRR5274014	5	1.6341
SRR5274034	5	0.994196
SRR5274043	5	1.81331
SRR5274049	5	1.93345
SRR5274059	5	0.873508
SRR5274068	5	1.95664
SRR7217481	5	1.9483
SRR7217483	5	1.90619
SRR7217492	5	1.19146
SRR7217494	5	1.62972
SRR7217500	5	2.8435
SRR7217502	5	3.16703
SRR7217504	5	3.16274
SRR7217534	5	0.777676
SRR7217548	5	1.20505
SRR7217549	5	1.25125
SRR7217578	5	1.79236
SRR7217579	5	1.85961
SRR7217588	5	1.58007
SRR7217589	5	0.252951
SRR7217613	5	1.22041
SRR7217639	5	1.99547
SRR7217689	5	0.859428
SRR7217691	5	2.40955
SRR7217699	5	1.33448
SRR7217742	5	2.04443
SRR7217791	5	2.13261
SRR7217858	5	2.1011
SRR7217873	5	0.538851
SRR7217912	5	0.317274
SRR7217917	5	1.71951
ERR526025	6	1.2841
G69147	6	1.69733
G69229	6	1.21244
G69235	6	1.13644
G78862	6	1.18338
SRR7217485	6	1.94847
SRR7217508	6	2.04517
SRR7217537	6	1.00264
SRR7217547	6	1.2778
SRR7217563	6	2.25237
SRR7217572	6	2.22386
SRR7217575	6	2.17752
SRR7217590	6	1.64254
SRR7217592	6	1.30562
SRR7217606	6	1.14616
SRR7217640	6	1.62558
SRR7217641	6	2.11347
SRR7217656	6	2.06667
SRR7217704	6	2.27527
SRR7217754	6	2.13616
SRR7217792	6	2.05976
SRR7217809	6	2.01466
SRR7217810	6	1.63133
SRR7217824	6	2.33543
SRR7217856	6	2.3301
SRR7217857	6	1.89001
SRR7217871	6	1.68684
SRR7217915	6	2.17062
G78558	7	1.65007
G78644	7	1.72339
G78646	7	2.0389
G78658	7	1.18513
G78762	7	2.3099
G78782	7	0.0959116
G78849	7	0.836127
G78863	7	1.36453
G78893	7	1.19387
G78904	7	0.361098
G80540	7	2.40128
G80601	7	1.87945
SRR5723796	7	1.65405
SRR5723804	7	2.26516
SRR5723806	7	1.37413
SRR5723808	7	1.01053
SRR5723821	7	0.968784
SRR5723823	7	0.697295
SRR5723828	7	1.19937
SRR5723838	7	1.67991
SRR5723846	7	0.633791
SRR5723855	7	1.47995
SRR5723857	7	1.33229
SRR5723863	7	0.834598
SRR5723867	7	1.59516
SRR5723874	7	1.73088
SRR5723876	7	1.33689
SRR5723885	7	1.5597
SRR7217479	7	2.14825
SRR7217488	7	1.75738
SRR7217503	7	2.87653
SRR7217512	7	2.01974
SRR7217522	7	2.52644
SRR7217536	7	1.38456
SRR7217538	7	1.94831
SRR7217550	7	1.84016
SRR7217551	7	1.83914
SRR7217557	7	1.71096
SRR7217564	7	2.37709
SRR7217576	7	2.63785
SRR7217593	7	2.03288
SRR7217594	7	1.7233
SRR7217605	7	1.90367
SRR7217642	7	2.87572
SRR7217658	7	1.61129
SRR7217690	7	1.57534
SRR7217693	7	1.65101
SRR7217703	7	2.39032
SRR7217778	7	1.26042
SRR7217785	7	2.63096
SRR7217786	7	2.30355
SRR7217789	7	2.51725
SRR7217790	7	2.86908
SRR7217811	7	2.40563
SRR7217860	7	2.40464
SRR7217872	7	1.13879
SRR7217910	7	1.87472
SRR7217914	7	1.96771
SRR7217921	7	1.89242
SRR8942343	7	0.866151
SRR8942354	7	2.00817
SRR8942358	7	1.17774
SRR8942360	7	1.93172
SRR8942364	7	2.27553
SRR8942370	7	1.32589
SRR8942373	7	1.51189
SRR8942384	7	1.42568
SRR8942385	7	2.5414
SRR8942392	7	2.36749
SRR8942393	7	2.16959
SRR8942396	7	2.31552
SRR8942399	7	2.54755
SRR8942400	7	2.88337
SRR8942402	7	1.87452
SRR8942410	7	2.21633
SRR8942414	7	2.44197
SRR8942415	7	2.40397
SRR8942416	7	1.85343
SRR8942418	7	2.46676
SRR8942427	7	0.72005
SRR8942429	7	2.43431
G78660	8	0.759499
G78701	8	1.94084
G78788	8	1.31886
G78845	8	0.8329
G78864	8	2.59755
G78906	8	0.689331
G80324	8	2.15691
G80478	8	1.22058
G80494	8	1.22186
SRR7217480	8	2.63654
SRR7217484	8	1.71026
SRR7217509	8	3.05987
SRR7217511	8	1.77957
SRR7217541	8	2.36005
SRR7217543	8	1.4526
SRR7217553	8	2.81843
SRR7217565	8	2.06051
SRR7217591	8	1.56729
SRR7217607	8	1.87117
SRR7217643	8	2.77824
SRR7217654	8	2.31776
SRR7217661	8	2.65299
SRR7217705	8	2.66136
SRR7217777	8	2.28062
SRR7217855	8	1.98681
SRR7217869	8	2.00045
SRR7217911	8	2.40881
SRR7217913	8	1.72314
SRR7217922	8	2.06049
G78559	9	0.545797
G78707	9	1.39905
G78757	9	1.34279
G78787	9	1.87157
G78847	9	1.22883
G78852	9	0.554357
G78894	9	1.7799
G80589	9	2.60416
SRR7217486	9	1.55254
SRR7217574	9	2.42585
SRR7217610	9	2.55359
SRR7217644	9	2.8549
SRR7217696	9	1.80585
SRR7217698	9	1.94323
SRR7217708	9	2.69931
SRR7217780	9	1.94484
SRR7217787	9	2.90791
SRR7217819	9	1.6358
SRR7217846	9	2.07783
SRR7217847	9	1.92042
G78544	10	1.59219
G78563	10	2.35045
G78637	10	2.47685
G78645	10	2.27843
G78690	10	2.14663
G78696	10	2.08969
G78751	10	2.86729
G78758	10	1.76901
G78789	10	1.80457
G78796	10	1.66864
G78881	10	1.1517
G80315	10	3.01429
G80451	10	2.21979
G80580	10	1.98305
G69156	11	0.831659
G69198	11	1.49104
G69227	11	1.54444
G78591	11	2.70608
G78694	11	2.3015
G78706	11	2.55695
G78882	11	1.43072
G80366	11	1.41841
G80479	11	2.12018
G80564	11	2.62587
SRR4052039	11	1.99042
SRR4052041	11	1.8196
ERR525694	12	2.75036
ERR525742	12	2.39301
ERR525764	12	1.43857
ERR525780	12	2.63236
ERR525784	12	2.52992
ERR525864	12	2.48847
ERR525924	12	2.13045
ERR525964	12	2.34137
ERR526012	12	2.44323
ERR526036	12	2.98137
ERR526040	12	2.47734
ERR526052	12	2.64894
ERR526068	12	2.66095
G69149	12	0.926444
G69150	12	2.46106
G69180	12	2.32721
G69201	12	2.86698
G69223	12	2.10174
G78638	12	1.78674
G78642	12	1.74548
G78697	12	2.36162
G78790	12	2.31949
G78802	12	2.39774
G78865	12	2.21897
G78883	12	0.455406
G80292	12	2.07795
G80317	12	1.15883
G80391	12	1.6079
G80394	12	1.37781
ERR525688	13	2.99951
ERR525700	13	1.8044
ERR525701	13	1.70632
ERR525703	13	3.17306
ERR525709	13	2.32806
ERR525713	13	3.22508
ERR525717	13	2.5689
ERR525722	13	2.39114
ERR525726	13	2.56336
ERR525730	13	3.09912
ERR525734	13	2.84542
ERR525738	13	1.31331
ERR525743	13	2.77944
ERR525747	13	2.45497
ERR525760	13	2.47567
ERR525768	13	2.03811
ERR525772	13	2.32596
ERR525776	13	2.26029
ERR525788	13	2.89925
ERR525792	13	2.17387
ERR525796	13	1.753
ERR525801	13	3.03561
ERR525806	13	2.30453
ERR525810	13	2.69233
ERR525816	13	2.7661
ERR525820	13	1.3364
ERR525824	13	2.36358
ERR525828	13	3.00896
ERR525832	13	2.28169
ERR525836	13	2.37475
ERR525848	13	1.54269
ERR525852	13	2.92124
ERR525856	13	1.96201
ERR525860	13	1.5497
ERR525868	13	2.97287
ERR525872	13	2.901
ERR525876	13	2.04258
ERR525880	13	2.72497
ERR525881	13	2.42131
ERR525886	13	3.05282
ERR525890	13	2.29703
ERR525896	13	2.59165
ERR525898	13	1.83909
ERR525904	13	2.84109
ERR525908	13	2.39797
ERR525912	13	2.91318
ERR525925	13	2.93079
ERR525932	13	2.00888
ERR525940	13	2.39911
ERR525944	13	2.81406
ERR525950	13	2.60237
ERR525972	13	2.82095
ERR525980	13	1.95727
ERR525984	13	2.42816
ERR525988	13	2.5489
ERR525996	13	2.7984
ERR526004	13	2.29156
ERR526008	13	2.8386
ERR526016	13	2.26498
ERR526024	13	3.00899
ERR526044	13	2.5383
ERR526056	13	2.92896
ERR526064	13	2.63342
ERR526070	13	3.17623
ERR526076	13	2.9247
ERR526080	13	3.00805
ERR526084	13	2.09325
G78545	13	1.78799
G78750	13	2.66167
G78791	13	2.86902
G78866	13	2.6215
G78868	13	2.05361
G80158	13	2.15698
G80307	13	3.17256
G80326	13	1.72255
G80428	13	3.02386
G80557	13	2.36198
G80558	13	2.32481
G80619	13	2.27315
ERR525754	14	2.77448
ERR525844	14	2.31123
ERR526048	14	2.71385
G78499	14	2.58373
G78542	14	1.67964
G78564	14	2.52981
G78566	14	2.82037
G78572	14	2.23166
G78663	14	3.00462
G78667	14	2.09961
G78683	14	1.79771
G78801	14	1.3716
G78867	14	1.66721
G78885	14	2.35046
G78897	14	1.00122
G78911	14	2.20897
G80299	14	1.85575
G80334	14	3.00853
G80426	14	2.69489

## Sheet: Figure 1C
MDS1	MDS2	MDS3	Month
-0.741286	-0.585713	-1.14646	0
-1.00216	0.130554	0.664457	0
-0.66553	-1.22481	-0.280014	0
-0.667564	-0.0418821	0.502727	0
-0.624068	-1.4892	0.270341	0
-0.954769	-0.0684892	0.795856	0
-0.99671	-1.10692	-0.213191	0
-0.106355	1.36281	0.643015	0
-0.991358	0.187259	0.798799	0
-0.864795	-0.0177229	0.748075	0
0.021334	-0.213656	0.0980945	0
-0.850638	0.067553	0.586945	0
-0.393513	-0.26199	0.525476	0
-0.815857	0.144742	0.939832	0
-1.04136	0.154498	0.110626	0
-1.82438	-1.03465	-0.494079	0
-1.03523	0.192918	0.820882	0
-1.01019	0.206824	0.632525	0
-0.627766	-0.321289	0.775142	0
-0.580723	-0.284865	0.570207	0
-0.799611	0.00810857	-0.0489317	1
-0.902947	0.32397	0.590795	1
-0.997503	0.0685357	0.605019	1
0.274962	0.285709	0.61515	1
-0.977004	-0.057919	-0.111331	1
-0.391165	-0.150235	0.240883	1
-0.288165	0.234625	0.567569	1
-0.744326	-0.231855	-0.333073	1
-0.442685	-0.750183	0.35995	1
-0.689454	-0.339217	-0.684628	1
-0.33544	-0.604973	-0.63179	1
-0.235565	0.217474	-0.754231	1
-0.519647	0.0997812	0.327826	1
-0.461282	0.224345	0.0714825	1
-0.371283	-0.658887	-0.192326	1
-0.54179	0.00676	0.145461	1
-0.658722	0.0613978	0.869999	1
-0.0894172	-0.89387	-0.445969	1
-0.0287208	-0.369571	0.0780725	1
-0.496732	-0.0758148	0.813941	1
-0.307064	0.148383	-0.214267	2
0.167608	-0.382643	-0.133193	2
0.457113	0.366673	-0.35165	2
-0.79982	-0.154576	-0.677676	2
-0.00946802	0.647965	0.187064	2
0.141571	0.388655	0.523381	2
-0.566658	0.0954281	-0.152619	2
-0.357668	0.210694	-0.234564	2
-0.602909	0.212611	0.0764137	2
-0.837625	0.130884	-0.342853	2
-0.376208	-0.20868	-0.73384	2
-0.661518	-0.227748	-0.147822	2
-0.248693	-0.135613	-0.590019	2
-0.238087	0.152027	-0.586661	2
0.13206	0.958981	-0.131911	2
0.0257653	-0.0889248	-0.323702	2
-0.350605	0.136875	-0.284494	2
0.357094	-0.956601	0.210493	2
0.224527	-0.344885	-0.371137	2
-0.521613	0.000598969	-0.786693	2
-0.0862288	-0.0967568	0.372225	3
-0.348121	0.178614	0.317626	3
-0.161536	0.00145044	0.0382185	3
0.223077	-0.190644	-0.149738	3
0.430337	0.618633	0.00825392	3
0.489088	0.334848	-0.133957	3
-0.356277	-0.150377	-0.366994	3
0.427382	0.247101	-0.165232	3
0.135968	0.456582	0.123803	3
0.480657	0.302638	-0.32879	3
-0.285356	0.16187	-0.653933	3
0.128715	-0.00377541	-0.0488203	3
-0.181406	0.717072	-0.0636359	3
0.238535	0.307378	-0.166798	3
0.0357133	-0.0559884	-0.518804	3
-0.282423	0.0634452	-0.745484	3
0.350899	0.233239	-0.499529	3
-0.98952	0.104362	0.366196	3
0.329812	0.127659	-0.745198	3
-0.0578524	0.792839	-0.182425	3
0.50392	0.300708	0.273245	4
0.213812	0.263554	0.124475	4
-0.323023	0.38301	-0.493303	4
-0.38886	0.212629	-0.307978	4
-0.542651	-0.182586	-0.0674258	4
-0.130195	-0.170821	0.0648411	4
-0.137331	0.614063	0.0402577	4
-0.0377597	-0.527331	0.18171	4
-0.110904	0.177754	-0.222444	4
-0.434553	0.434215	-0.51862	4
-0.710201	-0.119692	0.246522	4
-0.391661	0.308772	-0.468352	4
-0.313798	0.601639	0.347098	4
-0.565265	-0.0204546	0.12952	4
0.260945	0.210013	-0.678019	4
0.138829	0.0211396	-0.585227	4
-0.0180526	0.506224	-0.107169	4
-0.430778	0.200604	-0.43018	4
-0.320773	0.161998	-0.272085	4
-0.45594	-0.119794	-0.157155	4
-0.320287	-0.171695	-0.469256	5
0.2065	-0.0158103	-0.0101613	5
-0.340674	-0.112592	-0.0796277	5
-0.295913	-0.185714	-0.0324044	5
0.479785	-0.345245	0.468501	5
-0.567905	-0.052655	-0.24627	5
-0.870931	0.176205	0.600362	5
0.0268798	0.345706	-0.157953	5
-0.441861	-0.0296067	0.105386	5
0.219799	0.0459474	-0.358071	5
0.230667	0.572158	0.124381	5
-0.0208765	0.348005	0.124071	5
-0.363124	0.193653	0.272496	5
0.0266042	-0.161643	-0.0377875	5
-0.32145	0.32112	-0.186511	5
-0.161224	0.0933737	-0.571519	5
0.176756	0.572571	0.0953636	5
-0.360755	-0.255987	-0.00383539	5
0.29341	-0.198653	-0.339301	5
-0.296225	0.305432	-0.625876	5
0.611169	0.268329	0.122304	6
0.253782	0.356509	0.402502	6
0.36375	0.218276	0.299108	6
0.353462	0.721735	-0.049399	6
-0.210882	0.468833	-0.197644	6
-0.128922	0.177979	-0.651973	6
0.523072	0.174629	0.166445	6
0.560628	0.151247	-0.0490101	6
0.453905	0.12993	0.261522	6
0.00140377	0.136628	0.353962	6
-0.0720374	0.285987	-0.607065	6
0.270383	0.349248	0.412589	6
0.175232	-0.0328898	0.261012	6
0.445331	0.424777	0.319614	6
0.404373	0.114992	0.200227	6
0.000396735	0.32865	-0.324905	6
0.103149	0.517458	0.0830037	6
0.517517	0.213942	0.331564	6
0.496457	0.127274	0.164769	6
-0.00420472	0.097467	0.043135	6
0.328751	0.102202	-0.0971659	7
-0.559567	0.633891	-0.0720343	7
0.0103143	-0.768014	-0.35	7
0.0645378	0.399542	-0.101045	7
-0.0977871	0.395595	-0.238165	7
0.0764483	0.431274	0.154395	7
0.0415433	-0.296383	0.0294799	7
-0.193188	0.6131	-0.268276	7
0.23872	0.45061	-0.117125	7
-0.67747	0.150899	0.464912	7
-0.269061	0.343319	-0.308638	7
-0.640706	-0.624302	-0.230418	7
0.0565298	-0.466525	0.452856	7
0.0511931	-0.602231	-0.226678	7
0.504681	0.202434	0.442393	7
0.174584	0.198972	-0.0242505	7
-0.113874	-0.203834	-0.189495	7
0.566922	0.256787	-0.0258305	7
0.384807	-0.627594	0.0565654	7
0.388463	-0.273871	0.419719	7
0.0964715	0.117594	0.113042	8
0.220336	-0.123259	0.0438915	8
0.355542	0.000260862	0.231278	8
0.389541	-0.451966	-0.21469	8
-0.51546	-0.43636	-0.112084	8
0.181078	0.440843	-1.02145	8
-0.119131	-0.561319	-0.597084	8
0.4614	0.267755	0.362535	8
0.532652	0.110717	0.272613	8
0.408248	0.264992	0.562584	8
0.491435	0.0912112	-0.367368	8
0.624237	0.637449	-0.133555	8
0.302138	0.220734	0.0645597	8
0.436875	0.0685304	0.131408	8
0.613478	-0.573036	-0.0919038	8
0.24014	0.253527	0.198272	8
0.560052	0.260464	0.116208	8
0.275262	-0.265207	0.174418	8
-0.490343	-0.00474583	-0.330526	8
0.685031	0.103788	-0.286702	8
0.406393	0.999879	0.633104	9
0.119734	0.304376	0.230076	9
0.765532	-0.157734	0.138698	9
0.445113	-0.438808	0.41394	9
-0.0692211	0.685549	-0.311898	9
-0.0477901	0.223455	-0.0744037	9
0.12063	0.269923	-0.601008	9
-0.0553764	0.109963	-0.0549405	9
0.333468	0.378324	-0.629277	9
0.632635	-0.0584723	0.299618	9
0.234129	-0.0565971	0.640141	9
0.0989196	0.28133	-0.24305	9
-0.0695004	0.371404	0.39741	9
0.170865	0.134849	-0.396108	9
0.0270127	0.0893619	-0.180809	9
0.48922	0.346305	-0.185131	9
0.2253	0.738154	-0.404195	9
0.296434	0.469422	-0.4322	9
0.698235	-0.115053	0.167236	9
0.163039	0.14692	-0.0185152	9
0.609138	-0.415462	0.200224	12
0.453678	-0.0871947	0.476338	12
-0.198414	0.493447	-0.395478	12
0.431017	-0.629773	0.291789	12
0.695102	-0.50959	0.282148	12
-0.0645197	0.181417	0.122936	12
0.833756	-0.316287	-0.379166	12
0.441301	-0.426522	-0.604728	12
0.63267	-0.185327	0.417177	12
0.445511	-0.342512	0.227814	12
0.253172	-0.597103	0.202648	12
0.23733	0.348839	-0.0688732	12
0.461331	-0.585259	-0.0998772	12
0.731965	-0.640463	0.430319	12
0.517142	-0.674974	0.115556	12
0.37383	-0.533931	-0.274269	12
0.703365	-0.373532	0.315475	12
0.505062	-0.240288	-0.522302	12
0.454137	-0.218368	-0.255532	12
0.401874	-0.374611	0.280272	12
0.593172	-0.160862	-0.242596	13
0.641954	-0.477446	0.205436	13
0.447318	-0.543431	0.211067	13
1.05044	0.0139669	-0.285596	13
0.403128	-0.480857	0.0916872	13
0.553616	-0.485888	0.458352	13
0.58506	-0.462799	0.135535	13
0.548145	-0.474767	0.349791	13
0.477495	-0.599721	0.0246964	13
0.319579	0.0532656	0.394139	13
0.679324	-0.435003	0.297091	13
0.614051	-0.490426	0.489549	13
0.455821	-0.524827	0.549394	13
0.63043	-0.230947	0.374885	13
0.864269	-0.0238153	-0.214277	13
0.325231	-0.203745	-0.148255	13
0.489696	-0.428198	0.202819	13
0.580391	-0.484381	0.0101839	13
0.245283	-0.706542	-0.150303	13
0.604788	-0.412133	0.0707877	13

## Sheet: Figure 1D
Phyla	Month	Relative abundace, %
Actinobacteria	0	3.93085
Bacteroidetes	0	11.4072
Firmicutes	0	23.3855
Others	0	0.0393117
Proteobacteria	0	61.1829
Viruses_noname	0	0.0543254
Actinobacteria	1	23.6648
Bacteroidetes	1	23.5341
Firmicutes	1	15.7903
Others	1	0.114651
Proteobacteria	1	34.5651
Viruses_noname	1	2.33107
Actinobacteria	2	38.973
Bacteroidetes	2	16.9448
Firmicutes	2	18.3738
Others	2	0.0204763
Proteobacteria	2	24.8712
Viruses_noname	2	0.816738
Actinobacteria	3	46.5437
Bacteroidetes	3	14.6011
Firmicutes	3	17.8804
Others	3	0.00331083
Proteobacteria	3	20.6495
Viruses_noname	3	0.321961
Actinobacteria	4	49.98
Bacteroidetes	4	17.6489
Firmicutes	4	16.5885
Others	4	0.0597915
Proteobacteria	4	15.5348
Viruses_noname	4	0.188114
Actinobacteria	5	46.2103
Bacteroidetes	5	20.4549
Firmicutes	5	17.0853
Others	5	0.628991
Proteobacteria	5	15.2004
Viruses_noname	5	0.420141
Actinobacteria	6	50.4749
Bacteroidetes	6	5.82412
Firmicutes	6	34.35
Others	6	1.05787
Proteobacteria	6	8.12223
Viruses_noname	6	0.170882
Actinobacteria	7	44.6587
Bacteroidetes	7	15.8966
Firmicutes	7	24.4153
Others	7	0.685276
Proteobacteria	7	12.3101
Viruses_noname	7	2.034
Actinobacteria	8	45.746
Bacteroidetes	8	9.90707
Firmicutes	8	31.8123
Others	8	2.58037
Proteobacteria	8	3.88268
Viruses_noname	8	6.0716
Actinobacteria	9	46.7532
Bacteroidetes	9	13.8741
Firmicutes	9	31.5689
Others	9	0.905008
Proteobacteria	9	4.53181
Viruses_noname	9	2.3671
Actinobacteria	10	39.9663
Bacteroidetes	10	14.4399
Firmicutes	10	34.1084
Others	10	3.48477
Proteobacteria	10	4.69053
Viruses_noname	10	3.31013
Actinobacteria	11	29.9838
Bacteroidetes	11	31.2218
Firmicutes	11	30.3285
Others	11	0.812231
Proteobacteria	11	5.47567
Viruses_noname	11	2.17811
Actinobacteria	12	20.0976
Bacteroidetes	12	42.1632
Firmicutes	12	27.2611
Others	12	0.635942
Proteobacteria	12	5.16075
Viruses_noname	12	4.68137
Actinobacteria	13	9.32651
Bacteroidetes	13	47.5947
Firmicutes	13	35.142
Others	13	0.803666
Proteobacteria	13	4.4907
Viruses_noname	13	2.64242
Actinobacteria	14	24.3833
Bacteroidetes	14	32.824
Firmicutes	14	33.221
Others	14	0.467818
Proteobacteria	14	2.41633
Viruses_noname	14	6.6875

## Sheet: Figure 1E
Sample	Methanobrevibacter	Methanosphaera	Methanocaldococcaceae_unclassified	Granulicella	Actinobaculum	Actinomyces	Mobiluncus	Varibaculum	Tropheryma	Brevibacterium	Corynebacterium	Dermabacter	Dermatophilaceae_unclassified	Leucobacter	Kocuria	Rothia	Rhodococcus	Propionibacteriaceae_unclassified	Propionibacterium	Propionimicrobium	Alloscardovia	Bifidobacterium	Gardnerella	Parascardovia	Scardovia	Adlercreutzia	Atopobium	Collinsella	Coriobacteriaceae_noname	Cryptobacterium	Eggerthella	Enterorhabdus	Gordonibacter	Olsenella	Slackia	Bacteroides	Bacteroidales_noname	Barnesiella	Butyricimonas	Coprobacter	Dysgonomonas	Odoribacter	Parabacteroides	Porphyromonas	Alloprevotella	Paraprevotella	Prevotella	Alistipes	Chryseobacterium
ERR525688	0	0	0	0	0	0	0	0	0	0	0	0	0	0	0	0	0	0	0	0	0	14.1071	0	0	0	0	0	0.94397	0	0	0.05321	0	0.00851	0	0	35.502	0	0	0	0	0	0	1.15772	0	0	0	0	2.96015	0
ERR525693	0	0	0	0	0	0.0124	0	0.0012	0	0	0	0	0	0	0	0.04164	0	0	0	0	0	26.8015	0	0	0	0	0	2.2252	0	0	0.4387	0	0	0	0	54.2047	0	0	0	0	0	0	0	0	0	0	0	0.00741	0
ERR525694	0	0	0	0	0	0	0	0	0	0	0	0	0	0	0	0.0037	0	0	0	0	0	3.72447	0	0	0	0	0	0	0	0	0.13738	0	0	0	0	53.0622	0	0	0	0	0	0	3.59363	0	0	0	0.02419	0	0
ERR525695	0	0	0	0	0	0	0	0	0	0	0.00596	0	0	0	0	0.34214	0	0	0	0	0	82.2385	0	0	0	0	0.03048	0	0	0	0.06142	0	0	0	0	0.00865	0	0	0	0	0	0	0	0	0	0	0.00187	0	0
ERR525696	0	0	0	0	0	0.00079	0	0	0	0	0	0	0	0	0	0.02502	0	0	0	0	0	96.4483	0	0	0	0	0	0	0	0	0	0	0	0	0	0	0	0	0	0	0	0	0	0	0	0	0	0	0
ERR525698	0	0	0	0	0	0	0	0	0	0	0	0	0	0	0	0.00522	0	0	0	0	0	0.23237	0	0	0	0	0	0	0	0	0	0	0	0	0	83.5472	0	0	0	0	0	0	0.03811	0	0	0	0	0.00588	0
ERR525700	0	0	0	0	0	0	0	0	0	0	0	0	0	0	0	0	0	0	0	0	0	1.87339	0	0	0	0	0	0.00127	0	0	0.05079	0	0	0	0	84.0414	0	0	0	0	0	0	0	0	0	0	0	0.00142	0
ERR525701	0	0	0	0	0	0.01458	0	0	0	0	0	0	0	0	0	0.01405	0	0	0	0	0	0	0	0	0	0	0	0	0	0	0.50916	0	0	0	0	67.4663	0	0	0	0	0	0	0.00598	0	0	0	0.02027	0	0
ERR525702	0	0	0	0	0	0.03864	0	0	0	0	0	0	0	0	0	0.14808	0	0	0	0	0	13.2257	0	0	0	0	0.00166	0	0	0	0.00193	0	0	0	0	31.3381	0	0	0	0	0	0	0.21714	0	0	0	0	0	0
ERR525703	0	0	0	0	0	0	0	0	0	0	0	0	0	0	0	0	0	0	0	0	0	7.07406	0	0	0	0.49599	0	1.23565	0	0	0.03864	0	0.00222	0	0	25.7526	0	0	0.00063	0	0	1.53659	3.2285	0	0	0	0	16.7236	0
ERR525704	0	0	0	0	0.01029	0.23673	0	0.0021	0	0	0.00838	0	0	0	0	0.0223	0	0	0	0	0	17.8492	0	0	0.01441	0	0.18625	0	0	0	0.00905	0	0	0	0	7.11766	0	0	0	0	0	0	0.00802	0	0	0	0	0.19109	0
ERR525705	0	0	0	0	0	0	0	0	0	0	0	0	0	0	0	0.88793	0	0.0185	0.00113	0	0	11.3636	0	0	0	0	0	0	0	0	0	0	0	0	0	7.1398	0	0	0	0	0	0	0	0	0	0	0	0	0
ERR525707	0	0	0	0	0	0	0	0	0	0	0	0	0	0	0	0.03279	0	0	0	0	0	3.21464	0	0	0	0	0	0	0	0	0.05425	0	0	0	0	45.7153	0	0	0	0	0	0	48.796	0	0	0	0	0	0
ERR525709	0	0	0	0	0	0.00664	0	0	0	0	0	0	0	0	0	0.05075	0	0	0	0	0	0.95613	0	0	0	0	0	0	0	0	0.70281	0	0	0	0	27.0874	0	0	0	0	0	0	0	0	0	0	0	0	0
ERR525710	0	0	0	0	0	0	0	0	0	0	0.01584	0	0	0	0	0.07345	0	0	0	0	0	29.9543	0	0	0	0	0	0	0	0	0	0	0	0	0	33.5839	0	0	0	0	0	0	0.0013	0	0	0	0	0	0
ERR525711	0	0	0	0	0	0	0	0	0	0	0	0	0	0	0	0	0	0	0	0	0	0.03562	0	0	0	0	0	0	0	0	0	0	0	0	0	0.17968	0	0	0	0	0	0	0	0	0	0	0	0	0
ERR525713	0	0	0	0	0	0	0	0	0	0	0	0	0	0	0	0	0	0	0	0	0	13.2933	0	0	0	0	0	0	0	0	0.18744	0	0	0	0	29.0346	3.80754	0	0	0	0	0	6.66523	0	0	0	0	11.9926	0
ERR525715	0	0	0	0	0	0	0	0	0	0	0.00903	0	0	0	0	0	0	0	0	0	0	0.01904	0	0	0	0	0	0	0	0	0	0	0	0	0	0.00689	0	0	0	0	0	0	0	0	0	0	0	0.00242	0
ERR525717	0	0	0	0	0	0	0	0	0	0	0	0	0	0	0	0.00424	0	0	0	0	0	0.36274	0	0	0	0	0	0.084	0	0	0.07272	0	0	0	0	34.3584	0	0.00546	0	0	0	0	7.21168	0	0	0	0.01807	0.01851	0
ERR525718	0	0	0	0	0	0.2006	0	0.00554	0	0	0.00021	0	0	0	0	0.00397	0	0	0	0	0	65.1621	0	0	0	0	0.00034	0.00154	0	0	0.66046	0	0	0	0	12.0798	0	0.00018	0	0	0	0	7.16417	0	0	0	0	5.92178	0
ERR525719	0	0	0	0	0	0	0	0	0	0	0	0	0	0	0	0.0144	0	0	0	0	0	0.52257	0	0	0	0	0	0.00111	0	0	0	0	0	0	0	56.1142	0	0.00141	0	0	0	0	2.65406	0	0	0	0	0.01508	0
ERR525721	0	0	0	0	0	0	0	0.74179	0.0008	0	0	0	0	0	0	0	0	0	0	0	0	41.0425	0	0	0	0	0	12.9871	0	0	0.27863	0	0	0	0	21.8722	0	0	0	0	0	0	4.50515	0	0	0	0	0.00059	0
ERR525722	0	0	0	0	0	0	0	0	0	0	0	0	0	0	0	0	0	0	0	0	0	0.00465	0	0	0	0	0	0	0	0	0.1035	0	0	0	0	45.0348	0	0	0	0	0	0	0	0	0	0	0	0	0
ERR525723	0	0	0	0	0	0	0	0	0	0	0	0	0	0	0	0.07029	0	0	0	0	0	22.3005	0	0	0	0	0	0	0	0	0	0	0	0	0	56.2706	0	0	0	0	0	0	0	0	0	0	0	0	0
ERR525724	0	0	0	0	0	0	0	0	0	0	0	0	0	0	0	0	0	0	0	0	0	0.00694	0	0	0	0	0	0	0	0	0	0	0	0	0	70.6448	0	0	0	0	0	0	0.00245	0	0	0	0	0	0
ERR525726	0	0	0	0	0	0.00163	0	0	0	0	0	0	0	0	0	0.01568	0	0	0	0	0	6.58023	0	0	0	0	0	0	0	0	0.05232	0	0	0	0	59.6558	0	0	0	0	0	0	4.45876	0	0	0	0.009	0.01371	0
ERR525727	0	0	0	0	0	0.00352	0	0	0	0	0	0	0	0	0	0.03067	0	0	0	0	0	24.2701	0	0	0	0	0	0	0	0	0	0	0	0	0	54.7109	0	0	0	0	0	0	0.002	0	0	0	0.00082	0.00175	0
ERR525728	0	0	0	0	0	0	0	0	0	0	0	0	0	0	0	0	0	0	0	0	0	0.41689	0	0	0	0	0	0	0	0	0	0	0	0	0	0.14901	0	0	0	0	0	0	0	0	0	0	0	0.00153	0
ERR525730	0	0	0	0	0	0	0	0	0	0	0	0	0	0	0	0	0	0	0	0	0	5.15983	0	0	0	0.19471	0	0.50627	0	0	0.12955	0	0.02092	0	0	21.5673	0	0	0	0	0	0	1.58608	0	0	0	0	13.1002	0
ERR525731	0	0	0	0	0.01399	0.01516	0	0	0	0	0	0	0	0	0	0.0012	0	0	0	0	0	0.00201	0	0	0	0	0	0	0	0	0.29601	0	0	0	0	1.19396	0	0	0	0	0	0	38.8217	0	0	0	0	0	0
ERR525732	0	0	0	0	0	0	0	0	0	0	0	0	0	0	0	0.02449	0	0	0	0	0	20.2207	0	0	0	0	0	0.01749	0	0	0.01516	0	0	0	0	20.6927	0	0	0	0	0	0	8.66553	0	0	0	0	0.00296	0
ERR525734	0	0	0	0	0	0	0	0	0	0	0	0	0	0	0	0	0	0	0	0	0	10.4571	0	0	0	0	0	8.00784	0	0	0	0.18584	0.00662	0	0	42.8706	0	0	0	0	0	0.00611	1.98883	0	0	0	0	0.00498	0
ERR525735	0	0	0	0	0	0.0077	0	0	0	0	0	0	0	0	0	0	0	0	0	0	0	15.9226	0	0	0	0	0	3.77628	0	0	0	0	0.00465	0	0	10.0016	0	0	0.00252	0	0	0	55.3725	0	0	0	0	4.33783	0
ERR525736	0	0	0	0	0	0	0	0	0	0	0	0	0	0	0	0.01786	0	0	0	0	0	1.03681	0	0	0	0	0	0	0	0	0	0	0	0	0	39.8733	0	0	0	0	0	0	0.00107	0	0	0	0	0	0
ERR525738	0	0	0	0	0	0	0	0	0	0	0	0	0	0	0	0.01549	0	0	0	0	0	0.50036	0	0	0	0	0	0	0	0.00845	0.23014	0	0	0	0	70.9633	0	0	0	0	0.04191	0	0	0	0	0	2.26665	6.08283	0
ERR525739	0	0	0	0	0	0.0234	0	0	0	0	0	0	0	0	0	0.00103	0	0	0	0	0	0	0	0	0	0	0	0	0	0	0	0	0	0	0	72.5967	0	0	0	0	0	0	0.00136	0	0	0	0	0	0
ERR525740	0	0	0	0	0	0	0	0	0	0	0	0	0	0	0	0.03131	0	0	0	0	0	0	0.46492	0	0	0	0	0	0	0	0	0	0	0	0	0.01633	0	0	0	0	0	0	0	0	0	0	0	0	0
ERR525742	0.00398	0	0	0	0	0	0	0	0	0	0	0	0	0	0	0	0	0	0	0	0	3.45514	0	0	0	0	0	0.00932	0	0	0.91951	0	0	0	0	59.4397	0	0	0	0	0	0	0	0.00479	0	0	0	0.00621	0
ERR525743	0	0	0	0	0	0	0	0	0	0	0	0	0	0	0	0	0	0	0	0	0	1.86961	0	0	0	0	0	0.73267	0	0	0.08947	0	0	0	0	34.1454	0	0	0	0	0	0	5.17845	0	0	0	0	14.9723	0
ERR525744	0	0	0	0	0	0.36082	0	0.00068	0	0	0	0	0	0	0	0.00988	0	0.00606	0	0	0	71.2097	0.01043	0	0.00515	0	0.00127	3.97285	0	0	0.15819	0	0	0	0	0.00784	0	0	0	0	0	0	0	0.00248	0	0	0.00514	0	0
ERR525745	0	0	0	0	0	0	0	0	0	0	0.00172	0	0	0	0	0	0	0	0	0	0	0.80801	0	0	0	0	0	0.00443	0	0	0	0	0	0	0	0.00041	0	0	0	0	0	0	0	0	0	0	0	0	0
ERR525747	0.00735	0	0	0	0	0	0	0	0	0	0	0	0	0	0	0	0	0	0	0	0	0.9194	0	0	0	0.00958	0	0.19265	0	0	0	0	0	0.00077	0.01594	17.4185	0.18024	3.50742	0	0	0	0.88319	1.27198	0	0	1.81295	0	4.62329	0
ERR525748	0	0	0	0	0	0	0	0.00902	0	0	0	0	0	0	0	0.00142	0	0	0	0	0	79.929	0	0	0	0.04205	0.00177	3.87059	0	0	0.11319	0	0.00023	0.01537	0	5.44401	0	0	0	0	0	0	1.51768	0	0	0	0	1.03101	0
ERR525749	0	0	0	0	0	0	0	0	0	0	0	0	0	0	0	0.13573	0	0	0	0	0	17.3363	0	0	0	0	0	0	0	0	0	0	0	0	0	23.2079	0	0	0	0	0	0	53.0207	0	0	0	0	0	0
ERR525750	0	0	0	0	0.00495	0.0074	0	0.1484	0	0	0	0	0	0	0	0	0	0	0	0	0	72.8776	0	0	0	0	0	4.74451	0	0	2.26473	0	0	0	0	7.43798	0	0	0	0	0	0	2.92963	0	0	0	0	0	0
ERR525752	0	0	0	0	0	0	0	0	0	0	0	0	0	0	0	0.03087	0	0	0	0	0	19.8178	0	0	0	0	0	0	0	0	0	0	0	0	0	30.3559	0	0	0	0	0	0	15.9145	0	0	0	0	0	0
ERR525754	0	0	0	0	0	0.00081	0	0	0	0	0	0	0	0	0	0	0	0	0	0	0	19.6835	0	0	0	0	0	0	0	0	0.01452	0	0	0	0.01825	0.09447	0	0	0	0	0	0	0	0	0	0	1.90773	0	0
ERR525755	0	0	0	0	0	0.00789	0	0	0	0	0	0	0	0	0	0.01629	0	0.09611	0.04269	0	0	49.9306	0	0	0	0	0.00995	6.31266	0	0	0	0	0	0	0	16.0277	0	0	0	0	0	1.02921	8.07314	0	0	0	0	0.17456	0
ERR525756	0	0	0	0	0	0	0	0	0	0	0	0	0	0	0	0	0	0	0	0	0	2.79252	0	0	0	0	0	1.04225	0	0	0	0	0	0	0	78.186	0	0	0	0	0	0	10.2616	0	0	0	0	0	0
ERR525758	0	0	0	0	0	0	0	0	0	0	0	0	0	0	0	0.00777	0	0	0	0	0	18.8913	0	0	0	0	0	4.29751	0	0	0	0	0	0	0	56.4672	0	0	0	0	0	0	1.73399	0	0	0	0	0.00286	0
ERR525760	0	0	0	0	0	0	0	0	0	0	0	0	0	0	0	0	0	0	0	0	0	16.1171	0	0	0	0	0	0.30134	0	0	0.04147	0	0	0	0	44.0748	0	0	0	0	0	3.87119	13.8403	0	0	0	0.0235	0	0
ERR525762	0	0	0	0	0	0	0	0	0	0	0.00648	0	0	0	0	0	0	0	0	0	0	39.8161	0.43231	0	0	0	0	2.23447	0	0	0.00985	0	0	0	0	26.967	0	0	0	0	0	0.38948	27.4495	0	0	0	0.00111	0	0
ERR525764	0	0	0	0	0	0	0	0	0	0	0	0	0	0	0	0	0	0	0	0	0	0.80938	0	0	0	0	0	0	0	0	0.08071	0	0	0	0	87.4506	0	0	0	0	0	0	0	0	0	0	0	0	0
ERR525765	0	0	0	0	0	1.09674	0	0	0	0	0.00589	0	0	0	0	0.49239	0	0	0	0	0	33.6365	0	0	0	0	0.03102	0	0	0	0.00336	0	0.19126	0	0	1.2377	0	0	0	0	0	0	0	0	0	0	0.02335	0	0
ERR525766	0	0	0	0	0	0	0	0	0	0	0	0	0	0	0	0.03254	0	0	0	0	0	0.98637	0	0	0	0	0	0	0	0	0	0	0	0	0	41.2997	0	0	0	0	0	0	0	0	0	0	0	0	0
ERR525768	0	0	0	0	0	0	0	0	0	0	0	0	0	0	0	0.00589	0	0	0	0	0	0.01454	0	0	0	0	0	0	0	0	0.01483	0	0	0	0	60.1144	0	0	0	0	0	0	7.19386	0	0	0	0.00192	0.05487	0
ERR525769	0	0	0	0	0	0.19572	0	0	0	0	0	0	0	0	0	0.03001	0	0.00709	0	0	0	9.23575	0	0	0	0	0	0	0	0	0.62801	0	0	0	0	58.2786	0	0	0	0	0	0	4.46325	0	0	0	0.00221	0	0
ERR525770	0	0	0	0	0	0	0	0	0	0	0.0033	0	0	0	0	0	0	0	0	0	0	0	0	0	0	0	0	0	0	0	0.03959	0	0	0	0	1.503	0	0	0	0	0	0	30.6939	0	0	0	0	0	0
ERR525772	0	0	0	0	0	0.00343	0	0	0	0	0	0	0	0	0	0.04307	0	0	0	0	0	4.64578	0	0	0	0.07581	0	0	0	0	0	0	0	0	0	38.6426	0	0	0	0	0	0	0.00217	0	0	0	0.0192	0.00981	0
ERR525773	0	0	0	0	0	1.94105	0	0.00319	0	0	0.00558	0	0	0	0	0.39658	0	0	0	0	0	75.5904	0	0	0	0	0.00575	0	0	0	0	0	0	0	0	0.03365	0	0	0	0	0	0	0	0	0	0	0.01718	0.00026	0
ERR525776	0	0	0	0	0	0	0	0	0	0	0	0	0	0	0	0.03472	0	0	0	0	0	0.17516	0	0	0	0	0	0	0	0	0.24667	0	0	0	0	55.2866	0	0	0	0	0	0	0	0	0	0	0	0	0
ERR525777	0	0	0	0	0	0.08006	0	0	0	0	0.00023	0	0	0	0	0.24716	0	0	0	0	0	80.5742	0	0	0	0	0.01883	0	0	0	0	0	0	0	0	0.00565	0	0	0	0	0	0	0	0	0	0	0.00042	0	0
ERR525778	0	0	0	0	0	0	0	0	0	0	0	0	0	0	0	0	0	0	0	0	0	0.02781	0	0	0	0	0	0	0	0	0	0	0	0	0	77.8061	0	0	0	0	0	0	0	0	0	0	0	0	0
ERR525780	0	0	0	0	0	0	0	0	0	0	0	0	0	0	0	0.10179	0	0	0	0	0	21.0183	0	0	0	0	0	6.55695	0	0	0.1816	0	0	0	0	27.9656	0	0	0	0	0	0.58367	11.0802	0	0	0	0.02369	0	0
ERR525781	0	0	0	0	0	0.02765	0	0	0	0	0	0	0	0	0	0.01069	0	0.00771	0	0	0	29.2928	0	0	0	0	0	0.42834	0	0	0.0582	0	0	0	0	31.5861	0	0	0	0	0	0	9.98227	0	0	0	0.00537	0	0
ERR525782	0	0	0	0	0	0	0	0	0	0	0	0	0	0	0	0	0	0	0	0	0	0	0	0	0	0	0	0	0	0	0	0	0	0	0	0.00261	0	0	0	0	0	0	0	0	0	0	0	0	0
ERR525784	0	0	0	0	0	0	0	0	0	0	0	0	0	0	0	0	0	0	0	0	0	0.15888	0	0	0	0	0	0.9159	0	0	0.20418	0	0	0	0.11174	13.9542	0	0	0	0	0	0	9.90072	0	0.00265	0	36.0471	0.01519	0
ERR525785	0	0	0	0	0	0.00151	0	0	0	0	0.00334	0	0	0	0	0.01153	0	0	0	0	0	20.1257	0	0	0	0	0	0	0	0	0.98003	0	0	0	0	10.0438	0	0	0	0	0	0	25.1296	0	0	0	0.02907	0	0
ERR525786	0	0	0	0	0	0	0	0	0	0	0	0	0	0	0	0.04229	0	0	0	0	0	0.0242	0	0	0	0	0	0	0	0	0.02217	0	0	0	0	4.61056	0	0	0	0	0	0	0.78828	0	0	0	0	0	0
ERR525788	0	0	0	0	0	0	0	0	0	0	0	0	0	0	0	0	0	0	0	0	0	3.00143	0	0	0	0	0	2.5424	0	0	0	0	0	0	0.00542	21.8869	0	7.33919	0	0	0	0.09275	7.19133	0	0	0.46512	27.7662	1.28206	0
ERR525789	0	0	0	0	0	0.02129	0	0	0	0	0	0	0	0	0	0.00887	0	0	0	0	0	69.1453	0	0	0	0	0.00049	12.4119	0	0	0	0	0	0	0	7.46408	0	0	0	0	0	0	2.38745	0	0	0	0.00654	0	0
ERR525790	0	0	0	0	0	0	0	0	0	0	0	0	0	0	0	0.03455	0	0	0	0	0	5.86802	0	0	0	0	0	0	0	0	0	0	0	0	0	24.8034	0	0	0	0	0	0	4.80986	0	0	0	0.01534	0	0
ERR525792	0	0	0	0	0	0.00125	0	0	0	0	0	0	0	0	0	0.01222	0	0	0	0	0	12.8761	0	0	0	0	0	0	0	0	0.07937	0	0	0	0	0.0182	0	0	0	0	0	0	0	0	0	0	41.8452	0	0
ERR525793	0	0	0	0	0	0.00471	0	0	0	0	0	0	0	0	0	0.06937	0	0	0	0	0	86.0201	0	0	0	0	0	0	0	0	0	0	0	0	0	0.00987	0	0	0	0	0	0	0	0	0	0	0.09894	0	0
ERR525794	0	0	0	0	0	0	0	0	0	0	0	0	0	0	0	0.06506	0	0	0	0	0	53.8056	0	0	0	0	0	0	0	0	0	0	0	0	0	0.00769	0	0	0	0	0	0	0	0	0	0	0.04426	0	0
ERR525796	0	0	0	0	0	0	0	0	0	0	0	0	0	0	0	0.00414	0	0	0	0	0	2.00298	0	0	0	0	0	0	0	0	0.13542	0	0	0	0	64.688	0.00074	0	0	0	0	0	0.00155	0	0	0	0	0.00271	0
ERR525797	0	0	0	0	0	0.00065	0	0	0	0	0	0	0	0	0	0.1735	0	0	0	0	0	0	0	0	0	0	0	0	0	0	0	0	0	0	0	12.582	0	0	0	0	0	0	0	0	0	0	0	0	0
ERR525798	0	0	0	0	0	0	0	0	0	0	0	0	0	0	0	0	0	0	0	0	0	0.03219	0	0	0	0	0	0	0	0	0	0	0	0	0	0.32971	0	0	0	0	0	0	0	0	0	0	0	0	0
ERR525801	0	0	0	0	0	0.00165	0	0.00966	0	0	0	0	0	0	0	0.00602	0	0	0	0	0	2.63784	0	0	0	0	0	0	0	0	0.17381	0	0.00125	0	0	37.8891	0	0	0	0	0.00032	1.48168	3.66069	0	0	0	0	16.0704	0
ERR525802	0	0	0	0	0	0.40351	0	0.12833	0	0	0.00232	0	0	0	0	0.00021	0	0.00389	0.00037	0	0	52.7881	0	0	0	0	0.00335	6.12725	0	0	0.13854	0	0	0	0	22.5943	0	0	0	0	0.00092	0.56929	1.85806	0	0	0	0	1.21713	0
ERR525803	0	0	0	0	0	0	0	0	0	0.00852	0	0	0	0	0	0.03289	0	0	0.94976	0	0	12.8665	0	0	0	0	0	3.20166	0	0	0	0	0	0	0	48.8176	0	0	0	0	0.01498	0.00662	22.3132	0	0	0	0	0.00017	0
ERR525806	0	0	0	0	0	0	0	0	0	0	0	0	0	0	0	0.02343	0	0	0	0	0	3.49684	0	0	0	0	0	2.53301	0	0	0.05597	0	0	0	0	51.5272	0	0	0	0	0	0	0.00392	0	0	0	0	0	0
ERR525807	0	0	0	0	0	0	0	0	0	0	0.00295	0	0	0	0	0.13852	0	0	0	0	0	79.1089	0	0	0	0	0.00902	0.00243	0	0	0	0	0	0	0	0.04577	0	0	0	0	0	0	0.00328	0	0	0	0.0237	0	0
ERR525808	0	0	0	0	0	0	0	0.08914	0	0	0	0	0	0	0	0.01008	0	0	0.35404	0	0	0.00062	0	0	0	0	0	0	0	0	0	0	0	0	0	0.08813	0	0.00368	0	0	0	0.00204	0.00922	0	0	0	0	0.00244	0
ERR525810	0	0	0	0	0	0	0	0	0	0	0	0	0	0	0	0.00208	0	0	0	0	0	5.63025	0	0	0	0	0	0.41972	0	0	0.01193	0	0	0	0	49.1118	0	0.00177	0	0	0	0	2.39808	0	0	0.00084	0	0.00587	0
ERR525811	0	0	0	0	0	0	0	0	0	0	0	0	0	0	0	0.03674	0	0	0	0	0	55.2764	0	0	0	0	0.00776	1.64887	0	0	0	0	0	0	0	29.8185	0	0	0	0	0	0	2.82324	0	0	0	0	0	0
ERR525812	0	0	0	0	0	0	0	0	0	0	0	0	0	0	0	0.04118	0	0	0	0	0	48.8305	0	0	0	0	0	0.00286	0	0	0	0	0	0	0	4.12471	0	0	0	0	0	0	0.62663	0	0	0	0	0	0
ERR525816	0	0	0	0	0	0	0	0	0	0	0	0	0	0	0	0	0	0	0	0	0	5.68517	0	0	0	0	0	0.84825	0	0	0.16016	0	0	0	0	30.8156	0	0	0	0	0	0	3.88565	0	0	0	0.00501	0.00096	0
ERR525817	0	0	0	0	0.00476	0.01835	0	0	0	0	0	0	0	0	0	0.1215	0	0.00957	0.00529	0	0	9.6054	0.00362	0	0	0	0	2.44567	0	0	0.00867	0	0	0	0	72.4338	0	0	0	0	0	0	8.12931	0	0	0	0.01767	0	0
ERR525818	0	0	0	0	0	0	0	0	0	0	0	0	0	0	0	0.41209	0	0	0	0	0	3.07991	0	0	0	0	0	0.78261	0	0	0.01439	0	0	0	0	48.0593	0	0.1022	0	0	0	0	5.08674	0	0	0	0	0	0
ERR525820	0	0	0	0	0	0	0	0	0	0	0	0	0	0	0	0	0	0	0	0	0	0.37779	0	0	0	0	0	0	0	0	0.03456	0	0.00112	0	0	88.2094	0	0	0	0.36933	0	0	4.19055	0.0024	0	0	0	0	0
ERR525821	0	0	0	0	0.01635	0.34558	0	0.02661	0	0	0	0	0	0	0	0	0	0	0	0	0	18.7393	0	0	0	0	0	0	0	0	0.03971	0	0	0	0	61.2377	0	0.00326	0	0.92823	0	0	1.93727	0	0	0	0	0	0
ERR525822	0	0	0	0	0	0	0	0	0	0	0	0	0	0	0	0	0	0	0	0	0	0.49387	0	0	0	0	0	0	0	0	0	0	0	0	0	1.0318	0	0	0	0	0	0	0	0	0	0	0	0	0
ERR525824	0	0	0	0	0	0	0	0	0	0	0	0	0	0	0	0.02022	0	0	0	0	0	4.79594	0	0	0	0	0	0	0	0	0.02992	0	0	0	0	42.773	0	0	0	0	0	0	0	0	0	0	8.39553	5.67516	0
ERR525825	0	0	0	0	0	0	0	0	0	0	0.00096	0	0	0	0	0.28667	0	0	0	0	0	89.8749	0	0	0.01772	0	0.03485	0	0	0	0	0	0	0	0	0.02294	0	0	0	0	0	0	0	0	0	0	0.09745	0	0
ERR525826	0	0	0	0	0	0	0	0	0	0	0	0	0	0	0	0	0	0	0	0	0	4.77747	0	0	0	0	0	0.8516	0	0	0.00357	0	0	0	0	85.8348	0	0	0	0	0	0	6.2405	0	0	0	0	0	0
ERR525828	0	0	0	0	0	0	0	0	0	0	0	0	0	0	0	0.00938	0	0	0	0	0	7.03611	0	0	0	0.01803	0	0.7036	0	0	0.08698	0	0.00453	0	0	41.289	0	0.001	0	0	0	0	4.70955	0	0	0	0	2.24127	0
ERR525829	0	0	0	0	0	0.003	0	0.00238	0	0	0	0	0	0	0	0.00293	0	0	0	0	0	68.2636	0	0	0	0	0.01643	1.50156	0	0	0.00806	0	0.00094	0	0	4.8886	0	0.00213	0	0	0	0	7.703	0	0	0	0.00031	0.00284	0
ERR525830	0	0	0	0	0	0	0	0	0	0	0.00163	0	0	0	0	0	0	0	0.00698	0	0	22.7359	0	0	0	0	0	1.53485	0	0	0	0	0	0	0	48.053	0	0	0	0	0	0	1.56947	0	0	0	0	0.00244	0
ERR525832	0	0	0	0	0	0	0	0	0	0	0	0	0	0	0	0	0	0	0	0	0	0.62882	0	0	0	0	0	0	0	0	0.22674	0	0.00048	0	0	74.7554	0	0	0	0.02828	0	0.62993	3.10147	0	0	0	0.00569	0.6114	0
ERR525833	0	0	0	0	0	0.28216	0	0.01079	0	0	0	0	0	0	0	0.00261	0	0	0	0	0	67.3723	0	0	0	0	0	5.89505	0	0	0.18168	0	0	0	0	6.01326	0	0	0	0.03777	0	0.3657	2.1461	0	0	0	0	0.11777	0
ERR525834	0	0	0	0	0	0.01502	0	0	0	0	0	0	0	0	0	0.01232	0	0.00627	0	0	0	63.0875	0	0	0	0	0	2.28854	0	0	0	0	0	0	0	24.2024	0	0	0	0	0	0	2.003	0	0	0	0.00129	0	0
ERR525836	0	0	0	0	0	0	0	0	0	0	0	0	0	0	0	0.03716	0	0	0	0	0	1.80918	0	0	0	0	0	0	0	0	1.10682	0	0	0	0	33.9972	0	0	0	0	0	0	0	0	0	0	0	0	0
ERR525837	0	0	0	0	0.00539	0	0	0	0	0	0	0	0	0	0	1.96034	0	0.0038	0.00172	0	0	89.7784	0	0	0	0	0.11812	0	0	0	0.27476	0	0	0	0	1.28209	0	0	0	0	0	0	0	0	0	0	0	0	0
ERR525838	0	0	0	0	0	0	0	0	0	0	0	0	0	0	0	0.11963	0	0	0	0	0	19.7692	0	0	0	0	0	0	0	0	0.00133	0	0	0	0	17.5019	0	0	0	0	0	0	4.94629	0	0	0	0	0	0
ERR525844	0	0	0	0	0	0	0	0	0	0	0.00384	0	0	0	0	0.00075	0	0	0	0	0	1.84443	0	0	0	0	0	1.40114	0	0	0.25708	0	0	0	0	66.0875	0	0	0.00208	0	0	1.29786	0.55649	0	0	0	0	0	0
ERR525845	0	0	0	0	0	0.0819	0	1.28875	0	0	0	0	0	0	0	0	0	0.00157	0.00338	0	0	41.5276	0	0	0	0	0	3.04349	0	0	0.09855	0	0	0	0	23.6146	0	0	0.00654	0	0	2.99877	12.5783	0	0	0	0	0	0
ERR525846	0	0	0	0	0	0.00866	0	0	0	0	0.00568	0	0	0	0	0.28162	0	0	0.00491	0	0	22.1759	0	0	0	0	0	3.04298	0	0	0.14314	0	0	0	0	63.859	0	0	0	0	0	0	0.38192	0	0	0	0	0	0
ERR525848	0	0	0	0	0	0	0	0	0	0	0	0	0	0	0	0.04851	0	0	0	0	0	8.99751	0	0	0	0	0	0	0	0	0.27736	0	0	0	0	74.0272	0	0	0	0	0	0	0	0	0	0	0	0	0
ERR525849	0	0	0	0	0	0	0	0	0	0	0	0	0	0	0	0.05016	0	0	0	0	0	76.3826	0	0	0	0	0	0	0	0	0	0	0	0	0	7.79444	0	0	0	0	0	0.06123	0.00377	0	0	0	0	0	0
ERR525850	0	0	0	0	0	0	0	0	0	0	0	0	0	0	0	0.01825	0	0	0	0	0	6.75391	0	0	0	0	0	0.19971	0	0	0	0	0	0	0	23.5952	0	0	0	0	0	0	11.6483	0	0	0	0	0	0
ERR525852	0	0	0	0	0	0	0	0	0	0	0	0	0	0	0	0.00284	0	0	0	0	0	3.38285	0	0	0	0	0	0.75665	0	0	0.05004	0	0	0	0	16.7792	0.11899	0	0	0	0	0	3.33842	0	0	0	0	9.14237	0
ERR525853	0	0	0	0	0	0	0	0	0	0	0.02561	0	0	0	0	0.08907	0	0	0	0	0	68.2656	0	0	0	0	0.00383	0	0	0	0.00172	0	0	0	0	21.9101	0	0.00907	0	0	0	0	0.00278	0.00208	0.00358	0	0.175	0.00884	0
ERR525854	0	0	0	0	0	0	0	0	0	0	0	0	0	0	0	0.00772	0	0	0	0	0	4.27423	0	0	0	0	0	0	0	0	0	0	0	0	0	23.1588	0	0	0	0	0	0	0.03996	0	0	0	0	0	0
ERR525856	0	0	0	0	0	0	0	0	0	0	0	0	0	0	0	0	0	0	0	0	0	0.49775	0	0	0	0	0	0	0	0	0	0	0	0	0	67.8657	0	0	0	0	0	0	0.00234	0.0015	0	0	0	0.00079	0
ERR525857	0	0	0	0	0	0	0	1.37399	0	0	0	0	0	0	0	0	0	0	0	0	0	29.3446	0	0	0	0	0	1.93027	0	0	0.07565	0	0	0	0	45.2373	0	0	0	0	0	0.86475	7.34913	0	0	0	0	0.00484	0
ERR525858	0	0	0	0	0	0	0	0	0	0	0	0	0	0	0	0	0	0	0	0	0	38.8245	0	0	0	0	0	6.23665	0	0	1.03967	0	0	0	0	28.5148	0	0	0	0	0	0	8.81213	0	0	0	0	0	0
ERR525860	0	0	0	0	0	0	0	0	0	0	0	0	0	0	0	0	0	0	0	0	0	0.25629	0	0	0	0	0	0	0	0	0.25783	0	0	0	0	80.7953	0	0	0	0	0	0	0.00719	0	0	0	0	0	0
ERR525861	0	0	0	0	0	0.03441	0	0	0	0	0	0	0	0	0	0.04135	0	0	0	0	0	38.9231	0	0	0	0	0	0	0	0	0	0	0	0	0	43.6028	0	0	0	0	0	0	0	0	0	0	0	0.01323	0
ERR525862	0	0	0	0	0	0	0	0	0	0	0	0	0	0	0	0	0	0	0	0	0	96.2183	0	0	0	0	0	0	0	0	0.00135	0	0	0	0	0.58145	0	0	0	0	0	0	0.00067	0	0	0	0	0.00526	0
ERR525864	0	0	0	0	0	0	0	0	0	0	0	0	0	0	0	0	0	0	0	0	0	0.80478	0	0	0	0	0	0	0	0	0.042	0	0	0	0	68.5222	1.96277	0	0	0	0	0	0.24281	0	0	0	0	1.25812	0
ERR525865	0	0	0	0	0	0.01863	0	0	0	0	0.05088	0	0	0	0	0	0	0	0	0	0	60.3708	0	0	0	0	0.04974	23.1989	0	0	0.3552	0	0	0	0	2.62693	0	0	0	0	0	0	1.06257	0	0	0	0	0	0
ERR525866	0	0	0	0	0	0	0	0	0	0	0.00218	0	0	0	0	0.17112	0	0	0	0	0	83.6201	0	0	0	0	0	0	0	0	0.00313	0	0	0	0	2.49485	0	0	0	0	0	0	0.46818	0	0	0	0	0	0
ERR525868	0	0	0	0	0	0	0	0	0	0	0	0	0	0	0	0	0	0	0	0	0	14.1548	0	0	0	0	0	1.24831	0	0	0.1174	0	0	0	0	48.3051	0	0.02403	0	0	0	0	10.2418	0	0	0	0	3.22458	0
ERR525869	0	0	0	0	0.01063	0.00502	0	0	0	0	0	0	0	0	0	0.03379	0	0	0	0	0	48.4792	0	0	0	0	0	0	0	0	0.08217	0	0	0	0	20.4611	0	0	0	0	0	0	0	0	0	0	0.00349	0	0
ERR525870	0	0	0	0	0	0	0	0	0	0	0	0	0	0	0	0.10503	0	0	0	0	0	6.81695	0	0	0	0	0	0	0	0	0.01348	0	0	0	0	22.0481	0	0	0	0	0	0	14.8206	0	0	0	0	0	0
ERR525872	0	0	0	0	0	0	0	0	0	0	0	0	0	0	0	0	0	0	0	0	0	11.3947	0	0	0	0.0022	0	0	0	0	0.12972	0	0	0	0	29.3614	0	1.55022	0	0	0	0	5.78767	0	0	0	0.03939	2.477	0
ERR525873	0	0	0	0	0	0.46777	0	1.01315	0	0	0.02255	0	0	0	0	0	0	0	0	0.04894	0	86.3852	0.00472	0	0	0	0.00133	1.04249	0	0.0748	0.51388	0	0	0	0	3.78101	0	0.0028	0	0	0	0	0.46715	0	0	0	0	0.00269	0
ERR525874	0	0	0	0	0	0	0	0	0	0	0	0	0	0	0	0.10779	0	0	0	0	0	27.9536	0.13244	0	0	0	0	0.01923	0	0	0.03304	0	0	0	0	24.8257	0	0.0013	0	0	0	0	9.36849	0	0	0	0	0.00273	0
ERR525876	0	0	0	0	0	0	0	0.00056	0	0	0	0	0	0	0	0.00223	0	0	0	0	0	16.176	0	0	0	0	0	3.66774	0	0	0.87754	0	0.00865	0	0	61.7686	0	0	0	0	0	0	0	0	0	0	0	4.46617	0
ERR525877	0	0	0	0	0.01691	0.48455	0	0.00417	0	0	0	0	0	0	0	0.00409	0	0	0.64697	0.01971	0	43.0252	0	0	0	0	0	0	0	0	0.16051	0	0	0	0	4.35267	0	0	0	0	0	0	0	0	0	0	0	0	0
ERR525878	0	0	0	0	0	0	0	0	0	0	0	0	0	0	0	0	0	0	0	0	0	67.608	0	0	0	0	0	0	0	0	0	0	0	0	0	0.6764	0	0	0	0	0	0	0	0	0	0	0	0	0
ERR525880	0	0	0	0	0	0	0	0.00249	0	0	0	0	0	0	0	0.00682	0	0	0	0	0	10.9084	0	0	0	0	0	2.152	0	0	0.10524	0	0	0	0	38.7536	0	0	0	0	0	0	1.87429	0.00396	0	0	0	0	0
ERR525881	0	0	0	0	0	0	0	0	0	0	0	0	0	0	0	0	0	0	0	0	0	4.45004	0	0	0	0.00546	0	0	0	0	0.63151	0	0	0	0	73.3202	0	0	0	0	0	0	3.22525	0	0	0	0	3.86005	0
ERR525882	0	0	0	0	0	0.00057	0	0.00277	0	0	0	0	0	0	0	0	0	0	0	0	0	13.6686	0	0	0	0	0	0	0	0	0.12903	0	0	0	0	41.6979	0	0	0	0	0	0	0.00126	0	0	0	0	0.00127	0
ERR525883	0	0	0	0	0	0	0	0	0	0	0	0	0	0	0	0	0	0.00988	0	0	0	0.02957	0	0	0	0	0	0	0	0	0	0	0	0	0	0.06051	0	0	0	0	0	0	0	0	0	0	0	0.00295	0
ERR525885	0	0	0	0	0	0.03137	0	0	0	0	0	0	0	0	0	0.0542	0	0	0	0	0	21.492	0	0	0	0	0	4.15252	0	0	0.31391	0	0	0	0	8.982	0	0	0	0	0	0	6.09234	0	0	0	0	0	0
ERR525886	0	0	0	0	0	0.00116	0	0	0	0	0	0	0	0	0	0.03787	0	0	0	0	0	0.48278	0	0	0	0	0	1.74381	0	0	0.22936	0	0	0	0	15.2656	0	0	0	0	0	0	0	0	0	0	0	0	0
ERR525887	0	0	0	0	0	0.01782	0	0	0	0	0	0	0	0	0	0.13467	0	0	0	0	0	90.7123	0	0	0	0	0	0	0	0	0	0	0	0	0	0.00015	0	0	0	0	0	0	0	0	0	0	0	0	0
ERR525888	0	0	0	0	0	0	0	0	0	0	0.00195	0	0	0	0	4.59567	0	0	0	0	0	0.0016	0	0	0	0	0	0	0	0	0	0	0	0	0	0	0	0	0	0	0	0	0	0	0	0	0	0	0
ERR525890	0	0	0	0	0	0	0	0	0	0	0	0	0	0	0	0	0	0	0	0	0	0.25572	0	0	0	0	0	0	0	0	0.22719	0	0.00222	0	0	63.585	0	0	0	0	0	0	0	0	0	0	0	0	0
ERR525891	0	0	0	0	0	0.03185	0	0.01329	0	0	0.00094	0	0	0	0	1.49056	0	0.00469	0.00121	0	0	67.4613	0	0	0	0	0.00439	0.41189	0	0	0.01106	0	0	0	0	2.96839	0	0	0	0	0	0	0	0	0	0	0.47889	0	0
ERR525892	0	0	0	0	0	0	0	0	0	0	0	0	0	0	0	0.00811	0	0	0	0	0	2.98482	0	0	0	0	0	0.11288	0	0	0	0	0	0	0	81.7098	0	0	0	0	0	0	0.76145	0	0	0	0	0	0
ERR525894	0	0	0	0	0	0	0	0	0	0	0.00135	0	0	0	0	0	0	0	0	0	0	2.89481	0	0	0	0	0	0	0	0	0	0	0	0	0	96.0704	0	0	0	0	0	0	0.0177	0	0	0	0	0	0
ERR525896	0	0	0	0	0	0.00882	0	0.00559	0	0	0.00078	0	0	0	0	0.00233	0	0	0	0	0	6.51986	0	0	0	0	0	0.97587	0	0	0	0	0	0	0	39.657	0	0	0	0	0	0	11.9441	0	0	0	0	0	0
ERR525897	0	0	0	0	0.0158	0.1166	0	0.58102	0	0	0	0	0	0	0	0	0	0	0	0.00198	0	45.7673	0	0	0	0	0	1.1315	0	0	0	0	0	0.01141	0	6.23557	0	0	0	0	0	0	11.8597	0	0	0	0	0.00354	0
ERR525898	0	0	0	0	0	0	0	0	0	0	0	0	0	0	0	0	0	0	0	0	0	3.93618	0	0	0	0	0	0.6773	0	0	0.06304	0	0.00571	0	0	47.6436	0.0007	0.00612	0	0	0.02405	0	0.0055	0.00451	0	0	0.01115	0.0158	0
ERR525899	0	0	0	0	0	0.1204	0	0	0	0	0.00874	0	0	0	0	0.23675	0	0.00556	0.00136	0	0	80.586	0	0	0.01238	0	0.0505	0.00079	0	0.00348	0	0	0	0	0	0.02049	0	0	0	0	0	0	0	0	0	0	0.02578	0.00068	0
ERR525900	0	0	0	0	0	0.00196	0	0	0	0	0	0	0	0	0	0.02787	0	0.001	0.00103	0	0	96.8569	0.01859	0	0	0	0.00497	0.00023	0	0	0	0	0	0	0	0.01059	0	0	0	0	0	0	0	0	0	0	0	0.00145	0
ERR525902	0	0	0	0	0	0	0	0	0	0	0.00555	0	0	0	0	0.33311	0	0.00014	0.00824	0	0	51.221	0	0	0	0	0	0.11964	0	0	0	0	0	0	0	9.72489	0	0	0	0	0	0	1.27378	0	0	0	0	0	0
ERR525904	0	0	0	0	0	0.01162	0	0	0	0	0	0	0	0	0	0	0	0	0	0	0	5.88676	0	0	0	0	0	4.07838	0	0	0.17829	0	0	0	0	23.7016	0	0	0	0	0	0	9.93189	0	0	0	0.01165	5.6854	0
ERR525905	0	0	0	0	0	0.17308	0	0	0	0	0.00017	0	0	0	0	0	0	0	0	0	0	37.6699	0	0	0	0	0	0	0	0	0.77953	0	0	0	0	25.4674	0	0	0.00113	0	0	0.02436	3.59533	0	0	0	0	0.00123	0
ERR525906	0	0	0	0	0	0	0	0	0	0	0	0	0	0	0	0.41827	0	0	0	0	0	15.6349	0	0	0	0	0	0	0	0	0	0	0	0	0	0.33876	0	0	0	0	0	0	13.5917	0	0	0	0	0.00238	0
ERR525908	0	0	0	0	0	0.01777	0	0	0	0	0	0	0	0	0	0	0	0	0	0	0	62.8649	0	0	0	0	0	3.5904	0	0	0.51905	0	0.00929	0	0	9.88781	0	0	0	0	0	0	0	0	0	0	1.20093	0.24316	0
ERR525909	0	0	0	0	0	0.02314	0	0	0	0	0.00044	0	0	0	0	0	0	0	0	0	0	11.8306	0	0	0	0	0	3.75045	0	0	0	0	0	0	0	55.2088	0	0	0	0	0	0	0	0	0	0	18.6466	0	0
ERR525910	0	0	0	0	0	0	0	0	0	0	0	0	0	0	0	0	0	0	0	0	0	4.74833	0	0	0	0	0	0.00382	0	0	0	0	0	0	0	88.7368	0	0	0	0	0	0.01571	0	0	0	0	0.06327	0	0
ERR525912	0	0	0	0	0	0	0	0	0	0	0	0	0	0	0	0	0	0	0	0	0	10.6814	0	0	0	0.05542	0	0	0	0	0.14207	0	0.00253	0	0	23.3919	0	0	0	0	0	0.58853	0	0	0	0	0.18036	19.1088	0
ERR525913	0	0	0	0	0	0.00141	0	0	0	0	0	0	0	0	0	0	0	0	0	0	0	44.5627	0	0	0	0	0	5.3706	0	0	0.12496	0	0	0	0	9.70594	0	0.00049	0	0	0	0	1.73351	0	0	0	0.00048	0.00062	0
ERR525914	0	0	0	0	0	0	0	0	0	0	0	0	0	0	0	0.0475	0	0	0	0	0	37.8341	0	0	0	0	0	0.00116	0	0	0	0	0	0	0	4.31939	0	0	0	0	0	0	0.10929	0	0	0	0	0.00466	0
ERR525924	0	0	0	0	0	0	0	0	0	0	0	0	0	0	0	0.01365	0	0	0	0	0	0.46508	0	0	0	0	0	0.26623	0	0	0.02642	0	0	0	0	76.9461	0	0	0	0	0	0	3.55569	0	0	0	0	0.00756	0
ERR525925	0	0	0	0	0	0	0	0	0	0	0	0	0	0	0	0.00979	0	0	0	0	0	1.88369	0	0	0	0	0	0.00299	0	0	0.05414	0	0	0	0	41.9995	0	0	0	0	0	0	3.5001	0	0	0	0	9.27358	0
ERR525926	0	0	0	0	0	0.00322	0	0.01575	0	0	0	0	0	0	0	0	0	0	0	0	0	18.2872	0	0	0	0	0	2.78391	0	0	0	0	0	0	0	59.253	0	0	0	0.30799	0	0.12046	7.0381	0	0	0	0	1.54699	0
ERR525927	0	0	0	0	0	0.03731	0	0	0	0	0.00022	0	0	0	0	0.0026	0	0.00313	0.00141	0	0	21.771	0	0	0	0	0	0.13479	0	0	0	0	0	0	0	66.1934	0	0	0	0	0	0	9.07242	0	0	0	0.00269	0.01314	0
ERR525929	0	0	0	0	0	0	0	0	0	0	0	0	0	0	0	0.03019	0	0	0	0	0	7.91584	0	0	0	0	0	0	0	0	0.102	0	0	0	0	44.829	0	0	0	0	0	0	36.7674	0	0	0	0.00168	2.61872	0
ERR525930	0	0	0	0	0	0	0	0	0	0	0	0	0	0	0	0	0	0	0	0	0	6.25529	0	0	0	0	0	0	0	0	0	0	0	0	0	0.06219	0	0	0	0	0	0	0.06219	0	0	0	0	0.00098	0
ERR525932	0	0	0	0	0	0	0	0	0	0	0	0	0	0	0	0	0	0	0	0	0	0.32899	0	0	0	0	0	0	0	0	0.07315	0	0	0	0	50.9732	0	0	0	0	0	0	2.12792	0	0	0	0	0	0
ERR525933	0	0	0	0	0	0.00231	0	0	0	0	0	0	0	0	0	0	0	0	0	0	0	37.296	0.00653	0	0	0	0	0	0	0	0.33246	0	0	0	0	49.4237	0	0	0	0	0	0	6.6877	0	0	0	0.00026	0	0
ERR525934	0	0	0	0	0	0	0	0	0	0	0	0	0	0	0	0	0	0	0	0	0	0.00484	0	0	0	0	0	0	0	0	0	0	0	0	0	0.10399	0	0	0	0	0	0	0	0	0	0	0	0	0
ERR525940	0	0	0	0	0	0	0	0	0	0	0	0	0	0	0	0.02545	0	0	0	0	0	4.27477	0	0	0	0.03251	0	0	0	0	0.37286	0	0.00705	0	0	70.2558	0	0	0	0	0	0	4.57625	0	0	4.5955	0	0	0
ERR525941	0	0	0	0	0	0	0	0	0	0	0	0	0	0	0	0.01765	0	0	0	0	0	40.8026	0	0	0	0	0	0	0	0	0.00122	0	0	0	0	54.388	0	0	0	0	0	0	0	0	0	0	0	0	0
ERR525942	0	0	0	0	0	0	0	0	0	0	0	0	0	0	0	0	0	0	0	0	0	0.04134	0	0	0	0	0	0	0	0	0	0	0	0	0	0.02658	0	0	0	0	0	0	0	0	0	0	0	0	0
ERR525944	0	0	0	0	0	0	0	0	0	0	0	0	0	0	0	0	0	0	0	0	0	17.3995	0	0	0	0	0	3.26432	0	0	0.15396	0	0	0	0	46.1925	0	0	0	0	0	0	2.37871	0.00208	0	0	0.00488	0	0
ERR525949	0	0	0	0	0	0	0	0.01489	0	0	0	0	0	0	0	0	0	0	0	0	0	10.1909	0	0	0	0	0	1.86325	0	0	0.45416	0	0	0	0	42.8134	0	0	0	0	0	0	1.46979	0	0	0	0	0	0
ERR525950	0	0	0	0	0	0	0	0	0	0	0	0	0	0	0	0	0	0	0	0	0	0.3404	0	0	0	0	0	0.10094	0	0	0.16155	0	0	0	0	67.2754	0	0	0	0	0	0	0.00397	0.0224	0	0	0.01263	6.75523	0
ERR525951	0	0	0	0	0	0.01391	0	0	0	0	0.00527	0	0	0	0	0.05515	0	0	0	0	0	75.0121	0	0	0	0	0.00182	0	0	0	0.13129	0	0	0	0	5.87467	0	0	0	0	0	0	0.00114	0	0	0	0	0.00071	0
ERR525952	0	0	0	0	0	0	0	0	0	0	0.00171	0	0	0	0	0.5789	0	0	0	0	0	0.00029	0	0	0	0	0	0	0	0	0	0	0	0	0	0.01723	0	0	0	0	0	0	0.11134	0	0	0	0	0	0
ERR525954	0	0	0	0	0	0	0	0	0	0	0	0	0	0	0	0.20634	0	0	0	0	0	42.7355	0	0	0	0	0	0.13318	0	0	0.00164	0	0	0	0	11.3052	0	0	0	0	0	0	0.06202	0	0	0	0	0	0
ERR525964	0	0	0	0	0	0	0	0	0	0	0	0	0	0	0	0	0	0	0	0	0	0.95248	0	0	0	0	0	0	0	0	0.09969	0	0	0	0	62.0107	0	0	0	0	0	0	0	0	0	0	0	0.00272	0
ERR525965	0	0	0	0	0	0	0	0	0	0	0	0	0	0	0	0.01225	0	0	0	0	0	13.5307	0	0	0	0	0.00726	0	0	0	0	0	0	0	0	2.7622	0	0	0	0	0	0	0	0	0	0	0	0.0008	0
ERR525966	0	0	0	0	0	0	0	0	0	0	0	0	0	0	0	0	0	0	0	0	0	0.00277	0	0	0	0	0	0	0	0	0	0	0	0	0	79.5515	0	0	0	0	0	0	0	0	0	0	0	0.00281	0
ERR525972	0	0	0	0	0	0	0	0	0	0	0	0	0	0	0	0.00612	0	0	0	0	0	0.97647	0	0	0	0	0	0	0	0	0.04058	0	0	0	0	54.5068	0	0	0	0	0	0.40059	8.67402	0	0	0	0	0	0
ERR525973	0	0	0	0	0	0.05707	0	0.04401	0	0	0	0	0	0	0	0.01027	0	0	0	0	0	29.5516	0	0	0	0	0	0.17818	0	0	0.11394	0	0	0	0	43.9084	0	0	0	0	0	0	14.899	0	0	0	0	0	0
ERR525974	0	0	0	0	0	0	0	0	0	0	0	0	0	0	0	0.00013	0	0	0	0	0	18.2443	0	0	0	0	0	0.83929	0	0	0.00411	0	0	0	0	44.6182	0	0	0	0.02124	0	0	17.3224	0	0	0	0	0.02021	0
ERR525980	0	0	0	0	0	0	0	0.00684	0	0	0	0	0	0	0	0.00284	0	0	0	0	0	25.4048	0	0	0	0	0	0	0	0	0.40505	0	0	0	0	46.6371	0	0	0	0	0	0	3.53684	0	0	0	0	0	0
ERR525981	0	0	0	0	0	0.30216	0	0	0	0	0	0	0	0	0	0.29173	0	0.00426	0.00743	0	0.01632	48.7558	0	0	0.0521	0	0.06127	0	0	0	0.57061	0	0	0	0	22.2479	0	0	0	0	0	0	2.96743	0	0	0	0	0	0
ERR525982	0	0	0	0	0	0	0	0	0	0	0	0	0	0	0	0.09396	0	0	0	0	0	0.00214	0	0	0	0	0	0	0	0	0	0	0	0	0	17.677	0	0	0	0	0	0	0.12797	0	0	0	0	0	0
ERR525984	0	0	0	0	0	0	0	0	0	0	0	0	0	0	0	0.02818	0	0	0	0	0	7.44824	0	0	0	0	0	0	0	0	0.15671	0	0.00241	0	0	51.0795	0	0.01238	0	0	0	0	0	0	0	0	0	0.02389	0
ERR525985	0	0	0	0	0	0.00301	0	0.02853	0	0	0	0	0	0	0	0	0	0	0	0	0	17.1457	0	0	0	0	0	0	0	0	0.67025	0	0	0	0	72.3392	0	0	0	0	0	0	0.00873	0	0	0	0	0	0
ERR525986	0	0	0	0	0	0	0	0	0	0	0	0	0	0	0	0.02783	0	0	0	0	0	0.69429	0	0	0	0	0	0	0	0	0.02831	0	0	0	0	96.5078	0	0	0	0	0	0	2.48127	0	0	0	0.03142	0	0
ERR525988	0	0	0	0	0	0	0	0	0	0	0	0	0	0	0	0.00267	0	0	0	0	0	1.28694	0	0	0	0	0	1.36438	0	0	0	0	0	0	0	48.5032	0	0	0	0	0	0.05998	1.14669	0	0	0	0	0.02258	0
ERR525989	0	0	0	0	0.01382	0	0	0.10193	0	0	0	0	0	0	0	0.00947	0	0	0	0	0	30.4051	0	0	0	0	0	2.01559	0	0	0	0	0.00128	0	0	33.6859	0	0	0	0	0	0.28021	3.65028	0.0992	0	0	0.06141	0.04572	0
ERR525990	0	0	0	0	0	0	0	0	0	0	0	0	0	0	0	0.00838	0	0	0	0	0	43.5258	0.03755	0	0	0	0	0	0	0	0	0	0	0	0	31.5398	0	0	0	0	0	0	17.8143	0	0	0	0	0.45369	0
ERR525996	0	0	0	0	0	0.00247	0	0	0	0	0	0	0	0	0	0.30395	0	0	0	0	0	2.81608	0	0	0	0	0	0	0	0	0	0	0	0	0.01085	26.716	0	0	0	0	0	0	11.4613	0	0	0	4.23151	0.00532	0
ERR525997	0	0	0	0	0	0.02336	0	0	0	0	0	0	0	0	0	0.01108	0	0	0	0	0	58.5104	0	0	0	0	0	0	0	0	0	0	0	0	0	33.8388	0	0	0	0	0	0	3.91025	0	0	0	0	0	0
ERR525998	0	0	0	0	0	0	0	0	0	0	0	0	0	0	0	0.03709	0	0	0	0	0	0.06306	0	0	0	0	0	0	0	0	0	0	0	0	0	0.04665	0	0	0	0	0	0	99.6615	0	0	0	0	0	0
ERR526004	0	0	0	0	0	0	0	0	0	0	0	0	0	0	0	0	0	0	0	0	0	5.44373	0	0	0	0	0	0	0	0	0.0573	0	0.01431	0	0	64.2699	0.00125	0	0	0	0	0	13.2116	0	0	4.20468	0.07834	0.0439	0
ERR526005	0	0	0	0	0	0	0	0	0	0	0	0	0	0	0	0.02243	0	0	0	0	0	22.2647	0	0	0	0	0	0.79048	0	0	0.02748	0	0	0	0	52.2565	0	0	0	0	0	0	9.30821	0	0	12.3285	0	0.00037	0
ERR526006	0	0	0	0	0	0	0	0	0	0	0	0	0	0	0	0.08949	0	0	0	0	0	1.74752	0	0	0	0	0	0	0	0	0	0	0	0	0	77.3424	0	0	0	0	0	0	19.0972	0	0	0.04203	0	0.00156	0
ERR526008	0	0	0	0	0	0.01387	0	0	0	0	0	0	0	0	0	0.10169	0	0	0	0	0	4.54705	0	0	0	0	0	1.44408	0	0	0.06578	0	0	0	0	33.8321	0	0	0	0	0	0	1.63007	0	0	0	0	0	0
ERR526009	0	0	0	0	0	0.10201	0	0	0	0	0	0	0	0	0	0.00131	0	0.10348	0	0	0	29.1704	0	0	0	0	0	0	0	0	0.07099	0	0	0	0	67.2996	0	0	0	0	0	0	0.00621	0	0	0	0.00712	0.0203	0
ERR526010	0	0	0	0	0	0	0	0	0	0	0	0	0	0	0	0	0	0	0	0	0	92.0976	0	0	0	0	0	0	0	0	0	0	0	0	0	0.02727	0	0	0	0	0	0	0	0	0	0.00101	0.00174	0.01335	0
ERR526012	0	0	0	0	0	0	0	0	0	0	0	0	0	0	0	0.02273	0	0	0	0	0	6.948	0	0	0	0	0	0.00719	0	0	0.13789	0	0	0	0	50.2704	0	0	0	0	0	0	13.5859	0.01541	0	0	0.00654	0	0
ERR526013	0	0	0	0	0.00715	0.19454	0	0.27139	0	0	0	0	0	0	0	0.00185	0	0	0	0	0	25.621	0	0	0	0	0	3.46993	0	0	0.40187	0	0	0.00773	0	31.5235	0	0	0	0	0	1.58633	9.95141	0	0	0	0	12.4694	0
ERR526014	0	0	0	0	0	0	0	0	0	0	0	0	0	0	0	0.00917	0	0	0	0	0	7.53476	0	0	0	0	0	4.22152	0	0	0	0	0	0.00116	0	67.847	0	0	0	0	0	0	6.51008	0	0	0	0	0	0
ERR526016	0	0	0	0	0	0	0	0	0	0	0	0	0	0	0	0.01526	0	0.00062	0.00257	0	0	0.00113	0	0	0	0	0	0	0	0	0	0	0	0	0	31.4822	0	0.00097	0	0	0	0	4.4725	0	0	0	0	0.00499	0
ERR526017	0	0	0	0	0.00941	0.10715	0	0	0	0	0	0	0	0	0	0	0	0	0	0	0	20.5621	0	0	0	0	0	5.64188	0	0	0.14952	0	0	0	0	36.6551	0	0	0	0	0	0	5.33995	0	0	0	0	0	0
ERR526018	0	0	0	0	0	0	0	0	0	0	0	0	0	0	0	0	0	0	0	0	0	72.4098	0	0	0	0	0	0.00688	0	0	0.11532	0	0	0	0	8.31775	0	0	0	0	0	0	0.38635	0	0	0	0	0	0
ERR526024	0	0	0	0	0	0.00167	0	0	0	0	0	0	0	0	0.00225	0.01951	0	0	0	0	0	6.05337	0	0	0	0	0	0.38203	0	0	0.00893	0	0	0	0	11.316	0.00916	0.15377	0	0	0	0	0.61525	0	0	0.31214	0	1.04948	0
ERR526025	0	0	0	0	0	0.31415	0	0	0	0	0	0	0	0	0	0.15568	0	0	0	0	0	88.7436	0	0	0	0	0	0.27312	0	0	0	0	0	0	0	0.03596	0	0	0	0	0.16004	0	0	0	0	0	0	0	0
ERR526026	0	0	0	0	0	0	0	0	0	0	0	0	0	0	0	0.00795	0	0.00312	0	0	0	53.4859	0	0	0	0	0	0	0	0	0	0	0	0	0	0.01813	0	0	0	0	0	0	0.00718	0	0	0	0	0	0
ERR526036	0	0	0	0	0	0	0	0	0	0	0	0	0	0	0	0	0	0	0	0	0	16.5682	0	0	0	0	0.00229	2.63139	0	0	0.06837	0	0.00335	0	0	41.8644	0	0	0	0	0	0.83895	5.27597	0.09719	0	0	0.05674	2.0408	0
ERR526037	0	0	0	0	0.0025	0.18059	0	0.23371	0	0	0.00492	0	0	0	0	0	0	0	0	0	0	87.1372	0	0	0	0	0	3.20804	0	0	0.10524	0	0.00318	0	0	0.58763	0	0	0	0	0	0.00982	0.01532	0	0	0	0	0.17938	0
ERR526038	0	0	0	0	0	0	0	0	0	0	0	0	0	0	0	0	0	0	0	0	0	3.10804	0	0	0	0	0	0	0	0	0	0	0	0	0	7.55516	0	0	0	0	0	0	0.11082	0	0	0	0	0	0
ERR526040	0.00244	0	0	0	0	0	0	0	0	0	0	0	0	0	0	0.02528	0	0	0	0	0	3.33388	0	0	0	0	0	0	0	0	0.19784	0	0.00699	0	0	47.7783	0.00696	0	0	0	0	0	0.01115	0.01418	0	0	0	0.01169	0
ERR526041	0	0	0	0	0	0	0	0	0	0	0	0	0	0	0	0	0	0	0	0	0	17.0096	0	0	0	0	0	0	0	0	0	0	0	0	0	50.6226	0	0	0	0	0	0	0	0	0	0	0	0	0
ERR526044	0	0	0	0	0	0	0	0	0	0	0	0	0	0	0	0	0	0	0	0	0	4.25788	0	0	0	0	0	2.4046	0	0	0.12875	0	0	0	0	66.8768	0	0	0	0	0	0	0.71565	0	0	0	0	8.16307	0
ERR526045	0	0	0	0	0.00148	0.3085	0	0.20727	0	0	0	0	0	0	0	0.03776	0	0	0	0.00806	0	58.8152	0	0	0	0	0.00062	3.01586	0	0	0.44906	0	0	0	0	21.1996	0	0	0	0	0	0	1.203	0	0	0	0.00638	0.83784	0
ERR526046	0	0	0	0	0	0	0	0	0	0	0	0	0	0	0	0	0	0	0	0	0	0.53281	0	0	0	0	0	0	0	0	0.02414	0	0	0	0	46.013	0	0	0	0	0	0	35.2649	0	0	0	0	0	0
ERR526048	0	0	0	0	0	0.11184	0	0.00069	0	0	0	0	0	0	0	0.00242	0	0.01691	0	0	0	37.0354	0	0	0	0	0.00388	2.80447	0	0	0	0	0	0	0	33.6262	0	0	0	0	0	0	0.24421	0.08575	0	0	0.14037	0	0
ERR526049	0	0	0	0	0	0	0	0	0	0	0.07113	0	0	0	0	0.07576	0	0	0.01452	0	0	70.2415	0	0	0	0	0.03675	0.294	0	0	0	0	0	0	0	5.9901	0	8e-05	0	0	0	0	0.66234	0	0	0	0.01024	0	0
ERR526052	0	0	0	0	0	0	0	0	0	0	0	0	0	0	0	0.00378	0	0	0	0	0	2.22764	0	0	0	0	0	0	0	0	0.45725	0	0	0	0	51.9664	0	3.55154	0	0	0	0	1.82425	0	0	0	0	1.5532	0
ERR526053	0	0	0	0	0	0.01116	0	0	0	0	0.00456	0	0	0	0	0.27905	0	0	0	0	0	85.218	0	0	0	0	0	0	0	0	0.08965	0	0	0	0	2.11498	0	0	0	0	0	0	0	0.00199	0	0	0	0	0
ERR526054	0	0	0	0	0	0	0	0	0	0	0	0	0	0	0	1.66979	0	0	0	0	0	73.0591	0	0	0	0	0	0	0	0	0	0	0	0	0	3.15498	0	0	0	0	0	0	0.11686	0	0	0	0	0	0
ERR526056	0	0	0	0	0	0	0	0	0	0	0	0	0	0	0	0	0	0	0	0	0	0.93746	0	0	0	0	0	0.53796	0	0	0.00207	0	0	0	0.03044	42.2939	0	1.67196	0	0	0	0	12.3215	0	0	5.06836	0.14881	0.03556	0
ERR526057	0	0	0	0	0	0.04495	0	0.05594	0	0	0	0	0	0	0	0.02634	0	1.14703	0.02853	0	0	65.6778	0	0	0	0	0.00039	1.7939	0	0	0	0	0	0	0	9.96216	0	0.00014	0	0	0	0	0	0	0	0	0.00089	0	0
ERR526058	0	0	0	0	0	0	0	0	0	0	0	0	0	0	0	0.12132	0	0	0	0	0	81.4824	0	0	0	0	0	0.08036	0	0	0	0	0	0	0	1.5679	0	0	0	0	0	0	0.17982	0	0	0	0	0	0
ERR526064	0	0	0	0	0	0.00019	0	0	0	0	0	0	0	0	0	0.001	0	0	0	0	0	2.68065	0	0	0	0	0	0.32951	0	0	0.03736	0	0	0	0.01958	23.1036	0	0.0131	0	0	0	0	5.40333	0	0	0	34.0051	1.96939	0
ERR526065	0	0	0	0	0	0	0	0	0	0	0	0	0	0	0	0.00223	0	0	0	0	0	62.992	0	0	0	0	0	0	0	0	0.09865	0	0	0	0	2.15392	0	0.00172	0	0	0	0	0.41058	0	0	0	0.01988	0.00113	0
ERR526066	0	0	0	0	0	0	0	0	0	0	0	0	0	0	0	0.03013	0	0	0	0	0	13.1417	0	0	0	0	0	0	0	0	0.01089	0	0	0	0	25.8525	0	0	0	0	0	0	38.926	0	0	0	0	0.00254	0
ERR526068	0	0	0	0	0	0	0	0	0	0	0	0	0	0	0	0	0	0	0	0	0	10.5801	0	0	0	0	0	1.896	0	0	0.06125	0	0	0	0	31.9985	0	0	0	0	0	0	8.23102	0	0	0	0	0	0
ERR526069	0	0	0	0	0	0.20549	0	0.00804	0	0	0.00448	0	0	0	0	0.00507	0	0.00534	0	0	0	57.1197	0.08494	0	0	0	0.00154	25.0131	0	0	0.89194	0	0	0	0	0.47345	0	0	0	0	0	0	0.49181	0	0	0	0	0	0
ERR526070	0	0	0	0	0	0	0	0	0	0	0	0	0	0	0	0	0	0	0	0	0	10.4534	0	0	0	0	0	0	0	0	0.39006	0	0	0	0	30.3552	0	7.66588	0	0	0	0	2.92926	0.00503	0	0	0.01818	9.89324	0
ERR526071	0	0	0	0	0	0	0	0.62439	0	0	0.00162	0	0	0	0	0	0	0.00707	0	0	0	43.268	0	0	0	0	0.02097	2.4152	0	0	0.21718	0	0	0	0	17.6727	0	0.00262	0	0	0	0	6.06093	0	0	0	0	0.00335	0
ERR526072	0	0	0	0	0	0	0	0	0	0	0	0	0	0	0	0.09112	0	0.00253	0	0	0	91.2344	0	0	0	0	0	0.00182	0	0	0.25841	0	0	0	0	0.149	0	0	0	0	0	0	0.0164	0	0	0	0.01124	0.00226	0
ERR526074	0	0	0	0	0	0	0	0	0	0	0	0	0	0	0	0.01547	0	0	0	0	0	40.2527	0	0	0	0	0	0.81074	0	0	0	0	0	0	0	2.96153	0	0	0	0	0	0	16.0554	0	0	0	0	0	0
ERR526076	0	0	0	0	0	0	0	0	0	0	0	0	0	0	0	0	0	0	0	0	0	3.97872	0	0	0	0.1448	0	0	0	0	1.06902	0	0.00737	0	0	39.0891	0	0	0	0.65006	0	1.69621	4.54355	0	0	0	0	10.0115	0
ERR526077	0	0	0	0	0	0.00894	0.00136	0	0	0	0.89812	0	0	0	0	0.00012	0	0	0	0	0	26.8528	0	0	0	0	0	0	0	0	1.01814	0	0	0	0	28.0572	0	0	0	0.13233	0	3.67598	0.53694	0	0	0	0	1.47792	0
ERR526078	0	0	0	0	0	0	0	0	0	0	0	0	0	0	0	0.01315	0	0	0	0	0	19.9594	0	0	0	0	0	0	0	0	0.02749	0	0	0	0	48.0353	0	0	0	0.51783	0	0	7.22458	0	0	0	0	0.01604	0
ERR526080	0	0	0	0	0	0.00167	0	0.00538	0	0	0	0	0	0	0	0.00502	0	0	0	0	0	2.50567	0	0	0	0	0	14.854	0	0	1.883	0	0	0	0	17.5475	0	0	0	0	0	0	1.36409	0	0	0	0	21.6362	0
ERR526081	0	0	0	0	0	0.06538	0	0.00158	0	0	0	0.05004	0	0	0	0	0	0.00213	0.01087	0	0	0.83306	0	0	0	0	0.00077	0	0	0	0.04349	0	0	0	0	0.00672	0	0.00066	0	0	0	0	0	0	0	0	0	0.00084	0
ERR526082	0	0	0	0	0	1.44721	0	0	0	0	0	0	0	0	0	0.00172	0	0.87141	0.02269	0	0	0.01542	0	0	0	0	0	0	0	0	0	0	0	0	0	0	0	0	0	0	0	0	0	0	0	0	0	0	0
ERR526084	0	0	0	0	0	0	0	0	0	0	0	0	0	0	0	0.0183	0	0	0	0	0	0.04856	0	0	0	0	0	0	0	0	1.24986	0	0	0	0	0.03589	0	0.01462	0	0	0	0	0.05212	0	0	0	0.05316	0.02242	0
ERR526085	0	0	0	0	0	0.15848	0	0	0	0	0	0	0	0	0	0.02591	0	0	0	0	0	0.01761	0	0	0	0	0.00149	0	0	0	0.50275	0	0	0	0	0.00794	0	0.00264	0	0	0	0	16.603	0	0	0	0.00157	0.00196	0
ERR526086	0	0	0	0	0	0	0	0	0	0	0	0	0	0	0	0	0	0	0	0	0	0.00331	0	0	0	0	0	0	0	0	0	0	0	0	0	0.00184	0	0.0001	0	0	0	0	99.7839	0	0	0	0.00151	0.00206	0
G69147	0	0	0	0	0	0	0	0	0	0	0	0	0	0	0	0	0	0.02123	0	0	0	27.3772	0	0	0	0	0	0	0	0	0.0965	0	0	0	0	0	0	0	0	0	0	0	0	0	0	0	0	0	0
G69149	0	0	0	0	0	0	0	0	0	0	0	0	0	0	0	0.0007	0	0	0	0	0	2.11038	0	0	0	0	0.00018	0	0	0	0.02109	0	0	0	0	0.5728	0	0	0	0	0	0	0.00282	0	0	0	0.01983	0	0
G69150	0	0	0	0	0	0	0	0	0	0	0	0	0	0	0	0	0	0.27902	0	0	0	3.75898	0	0	0	0	0	0	0	0	0.22513	0	0.15028	0	0	0	0	0	0	0	0	0	0	0	0	0	0.08906	3.4203	0
G69156	0	0	0	0	0	0	0	0	0	0	0	0	0	0	0	0	0	0	0	0	0	96.5082	0	0	0	0	0	0	0	0	0	0	0	0	0	0.00933	0	0	0	0	0	0	0	0	0	0	0	0	0
G69180	0	0	0	0	0	0	0	0	0	0	0	0	0	0	0	0	0	0	0	0	0	13.4238	0	0	0	0	0	0.53977	0	0	0.11367	0	0	0	0	55.4018	0	0	0	0	0	0	8.36203	0	0	0	0	0	0
G69187	0	0	0	0	0	0	0	0	0	0	0	0	0	0	0	0	0	0	0	0	0	27.5163	0	0	0	0	0	0	0	0	0.05713	0	0	0	0	49.2865	0	0	0	0	0	0	0	0	0	0	0	0	0
G69198	0	0	0	0	0	0	0	0	0	0	0	0	0	0	0	0	0	0	0	0	0	2.90463	0	0	0	0	0	0	0	0	0.52311	0	0	0	0	68.4045	0	0	0	0	0	0	0	0	0	0	0	0	0
G69201	0	0	0	0	0	0	0	0	0	0	0	0	0	0	0	0	0	0	0	0	0	18.3367	0	0	0	0	0	0	0	0	0	0	0	0	0	35.026	0	0	0	0	0	0	3.94136	0	0	0	0.03634	0	0
G69223	0	0	0	0	0	0	0	0	0	0	0.04109	0	0	0	0	0	0	0	0	0	0	83.6979	0	0	0	0	0	0	0	0	0	0	0	0.00941	0.15311	1.39062	0	0	0	0	0	0	0.53778	0	0	0	0.03427	0	0
G69227	0	0	0	0	0	0	0	0	0	0	0	0	0	0	0	0	0	0	0	0	0	10.0573	0	0	0	0	0	0	0	0	0.07213	0	0	0	0	76.5846	0	0	0	0	0	0	0	0	0	0	0.03171	0	0
G69229	0	0	0	0	0	0.00563	0	0	0	0	0	0	0	0	0	0	0	0	0	0	0	50.4604	0	0.00058	0	0	0	0	0	0	0	0	0	0	0	16.3565	0	0	0	0	0	0	0	0	0	0	0	0	0
G69235	0	0	0	0	0	0	0	0	0	0	0	0	0	0	0	0	0	0	0	0	0	82.1955	0	0	0	0	0	0	0	0	0	0	0	0	0	0.34915	0	0	0	0	0	0	0	0	0	0	0	0	0
G78499	0	0	0	0	0	0	0	0	0	0	0	0	0	0	0	0	0	0	0	0	0	48.8605	0	0	0	0	0	0	0	0	0.0284	0	0	0	0	8.29607	0	0	0	0	0	0	1.69279	0	0	0	0	0.59056	0
G78542	0	0	0	0	0	0	0	0	0	0	0	0	0	0	0	0	0	0.01668	0.01803	0	0	72.558	0	0	0	0	0	0.64901	0	0	2.22205	0	0	0	0	4.19603	0	0	0	0	0	0	0.52751	0	0	0	0.00117	0.00069	0
G78544	0	0	0	0	0	0	0	0	0	0	0	0	0	0	0	0	0	0	0	0	0	74.9282	0	0	0	0	0	0.10148	0	0	0.05356	0	0	0	0	3.88355	0	0	0	0	0	0	0.44144	0	0	0	0.02924	0	0
G78545	0	0	0	0	0	0.04465	0	0	0	0	0	0	0	0	0	0	0	0	0	0.03313	0	6.45295	0	0	0	0	0	7.78469	0	0	1.32037	0	0	0	0	1.66882	0	0.09771	0	0	0	0	0	0	0	0	0	0.04525	0
G78558	0	0	0	0	0	0.52176	0	0.02126	0	0	0	0	0	0	0	0	0	0	0	0	0	46.9608	0	0	0	0	0.03202	0	0	0	0	0	0.00365	0.00609	0	1.59362	0	0	0	0	0	0	0.4942	0	0	0	0.01546	0	0
G78559	0	0	0	0	0	0.15976	0	0	0	0	0	0	0	0	0	0	0	0.12302	0	0	0	97.1508	0	0	0	0	0	0	0	0	0.54494	0	0	0	0	0	0	0	0	0	0	0	0	0	0	0	0	0	0
G78563	0	0	0	0	0	0	0	0	0	0	0	0	0	0	0	0	0	0	0	0	0	19.4734	0	0	0	0	0	24.7377	0	0	1.11159	0	0	0	0	0.30508	0	0	0	0	0	0	0	0	0	0	0	0	0
G78564	0	0	0	0	0	0	0	0	0	0	0	0	0	0	0	0	0	0.05518	0	0	0	37.3871	0	0	0	0	0	0	0	0	8.95039	0	0	0	0	0	0	0	0	0	0	0	0	0	0	0	0	0	0
G78566	0	0	0	0	0	0	0	0	0	0	0	0	0	0	0	0	0	0	0	0	0	1.87158	0	0	0	0	0	0	0	0	0	0	0	0	0	43.1801	0	0	0	0	0	0	2.41286	0	0	0	0	0	0
G78572	0	0	0	0	0	0	0	0	0	0	0	0	0	0	0	0	0	0	0	0	0	0.52512	0	0	0	0	0	0	0	0	0.52932	0	0	0	0	28.5542	0	0	0	0	0	0	0	0	0	0	0	0	0
G78591	0	0	0	0	0	0	0	0	0	0	0	0	0	0	0	0	0	0	0	0	0	39.304	0	0	0	0	0	1.4841	0	0	0.05949	0	0	0	0	22.9216	0	0	0	0	0	0	0	0	0	0	0	0	0
G78637	0	0	0	0	0	0	0	0	0	0	0	0	0	0	0	0	0	0	0	0	0	2.42187	0	0	0	0	0	0	0	0	0	0	0	0	0	0.1713	0	0	0	0	0	0	0.02862	0	0	0	0	0	0
G78638	0	0	0	0	0	0	0	0	0	0	0	0	0	0	0	0	0	0	0	0	0	36.4871	0	0	0	0	0	0.17906	0	0	0	0	0	0	0	0	0	0	0	0	0	0	0	0	0	0	0	0	0
G78642	0	0	0	0	0	0	0	0	0	0	0	0	0	0	0	0	0	0.03801	0	0	0	10.4749	0	0	0	0	0	0.42317	0	0	0.0236	0	0	0	0	75.3487	0	0	0	0	0	0	0	0	0	0	0	0	0
G78644	0	0	0	0	0	0.06096	0	0	0	0	0	0	0	0	0	0	0	0	0	0	0	59.7122	0	0	0	0	0	0	0	0	0	0	0	0	0	0	0	0	0	0	0	0	0	0	0	0	0	0	0
G78645	0	0	0	0	0	0	0	0	0	0	0	0	0	0	0	0	0	0	0	0	0	35.4319	0	0	0	0	0	1.82872	0	0	0	0	0	0	0	16.7712	0	0	0	0	0	0	3.81062	0.00735	0	0	0	0	0
G78646	0	0	0	0	0	0	0	0	0	0	0	0	0	0	0	0	0	0	0	0	0	0.06439	0	0	0	0	0	0	0	0	0.58161	0	0	0	0	42.6267	0	0	0	0	0	0	0	0	0	0	0	0	0
G78658	0	0	0	0	0	0	0	0	0	0	0	0	0	0	0	0	0	0	0	0	0	85.5007	0	0	0	0	0.00476	0	0	0	0	0	0	0	0	0.09321	0	0	0	0	0	0	0	0	0	0	0	0	0
G78660	0	0	0	0	0	0	0	0	0	0	0	0	0	0	0	0	0	0	0	0	0	6.13287	0	0	0	0	0	0	0	0	0	0	0	0	0	2.84329	0	0	0	0	0	0	0	0	0	0	0	0	0
G78663	0	0	0	0	0	0	0	0	0	0	0	0	0	0	0	0	0	0	0	0	0	18.5286	0	0	0	0	0	0.18985	0.42683	0	0.17313	0	0	0	0	0.09482	0	0	0	0	0	0	0	0	0	0	0	0	0
G78667	0	0	0	0	0	0	0	0	0	0	0	0	0	0	0	0	0	0	0	0	0	2.04187	0	0	0	0	0	0.7339	0	0	0.03916	0	0	0	0	1.04825	0	0	0	0	0	0.02049	0.1336	0	0	0	58.8123	0.06339	0
G78683	0	0	0	0	0	0	0	0	0	0	0	0	0	0	0	0	0	0	0	0	0	1.88529	0	0	0	0	0	0.2162	0	0	0	0	0	0	0	16.179	0	0	0	0	0	0	0	0	0	0	57.1947	0	0
G78690	0	0	0	0	0	0	0	0	0	0	0	0	0	0	0	0	0	0	0	0	0	61.8712	0	0	0	0	0	2.08033	0	0	0.14755	0	0	0	0	0	0	0	0	0	0	0	0	0	0	0	0.02036	0	0
G78694	0	0	0	0	0	0.05456	0	0	0	0	0	0	0	0	0	0	0	0.09745	0.01603	0	0	30.9121	0	0	0	0	0	0	0	0	0	0	0	0	0	10.8105	0	0	0	0	0	0	0	0	0	0	0	0	0
G78696	0	0	0	0	0	0	0	0	0	0	0	0	0	0	0	0	0	0	0	0	0	31.7287	0	0	0	0	0	0	0	0	4.11469	0	0	0	0	3.54717	0	0	0	0	0	0	0.0694	0	0	0	0	0	0
G78697	0	0	0	0	0	0	0	0	0	0	0	0	0	0	0	0	0	0	0	0	0	1.36984	0	0	0	0	0	0	0	0	35.4816	0	0	0	0	9.02588	0	0	0	0	0	0	0.20482	0	0	0	0	0.78117	0
G78701	0	0	0	0	0	0.13962	0	0	0	0	0	0	0.0699	0	0	0	0	0	0.51575	0	0	57.9854	0	0	0	0	0	18.4561	0	0	0.20332	0	0	0	0	1.4709	0	0	0	0	0	0	0.0221	0	0	0	0	0	0
G78706	0	0	0	0	0	0.02673	0	0	0	0	0	0	0	0	0	0.00214	0	0	0	0	0	28.8861	0	0	0	0	0	3.98552	0	0	5.82117	0	0	0	0	12.0408	0	0	0	0	0.01206	0	0	0	0	0	0.00537	0	0
G78707	0	0	0	0	0	0	0	0	0	0	0	0	0	0	0	0	0	0	0	0	0	85.3281	0	0	0	0	0	0	0	0	0	0	0	0.05749	0	1.37657	0	0	0	0	0	0	0.25106	0	0	0	0	0	0
G78750	0	0	0	0	0	0	0	0	0	0	0	0	0	0	0	0	0	0	0	0	0	3.50579	0	0	0	0	0	0.88159	0	0	0	0	0	0	0	58.08	0	0	0	0	0	0	0.92934	0	0	0	0	2.03454	0
G78751	0	0	0	0	0	0	0	0	0	0	0	0	0	0	0	0	0	0	0	0	0	21.4261	0	0	0	0	0	0	0	0	0	0	0	0	0	20.0034	0	0	0	0	0	0	6.81692	0	0	0	0.11564	0	0
G78757	0	0	0	0	0	0	0	0	0	0	0	0	0	0	0	0	0	0	0	0	0	93.0772	0	0	0	0	0	0	0	0	0.01409	0	0	0	0	0.00589	0	0	0	0	0	0	0	0	0	0	0	0	0
G78758	0	0	0	0	0	0	0	0	0	0	0	0	0	0	0	0	0	0	0	0	0	56.2352	0	0	0	0	0	7.53546	0	0	0	0	0	0	0	0	0	0	0	0	0	0	0	0	0	0	0	0	0
G78762	0	0	0	0	0	0.04933	0	0	0	0	0	0	0	0	0	0	0	0	0	0	0	23.3609	0	0	0	0	0	36.6608	0	0	1.15089	0	0	0	0	2.45704	0	0	0	0	0	0	0	0	0	0	0	0	0
G78766	0	0	0	0	0	0	0	0	0	0	0.00466	0	0	0	0	0.00092	0	0	0	0	0	71.6258	0	0	0	0	0.01127	0	0	0	0.5996	0	0	0	0	0.07344	0	0.01798	0	0	0	0	0.00677	0	0	0	4.03829	0.00752	0
G78782	0	0	0	0	0	0	0	0	0	0	0	0	0	0	0	0	0	0.06016	0.106	0	0	98.6656	0	0	0	0	0	0	0	0	0.06685	0	0	0	0	0	0	0	0	0	0	0	0	0	0	0	0	0	0
G78787	0	0	0	0	0	0	0	0	0	0	0	0	0	0	0	0	0	0	0	0	0	34.3854	0	0	0	0	0	0	0	0	0	0	0	0	0	0.0003	0	0	0	0	0	0	0	0	0	0	0	0	0
G78788	0	0	0	0	0	0	0	0	0	0	0	0	0	0	0	0	0	0	0	0	0	42.2197	0	0	0	0	0	0	0	0	0	0	0	0	0	0.57218	0	0.0642	0	0	0	0	0	0	0	0	0.02786	0	0
G78789	0	0	0	0	0	0	0	0	0	0	0	0	0	0	0	0	0	0	0	0	0	43.5979	0	0	0	0	0	0	0	0	0	0	0	0	0	0	0	0	0	0	0	0	0	0	0	0	0	0	0
G78790	0	0	0	0	0	0	0	0	0	0	0	0	0	0	0	0	0	0	0	0	0	4.14172	0	0	0	0	0	0	0	0	0.0116	0	0	0	0	70.7334	0	0	0	0	0	0	3.7098	0	0	0	0.00351	0	0
G78791	0	0	0	0	0	0.00137	0	0	0	0	0	0	0	0	0	0	0	0	0	0	0	8.53973	0	0	0	0	0	1.25633	0	0	0.07925	0	0	0	0	4.8888	0	0	0	0	0	0	0.02513	0.03342	0	0	1.32929	3.35503	0
G78796	0	0	0	0	0	0	0	0	0	0	0	0	0	0	0	0	0	0	0	0	0	60.4035	0	0	0	0	0	0	0	0	0.00514	0	0	0	0	30.8432	0	0	0	0	0	0	3.32073	0	0	0	0.08286	0	0
G78801	0	0	0	0	0	0	0	0	0	0	0	0	0	0	0	0	0	0	0	0	0	82.4721	0	0	0	0	0	0	0	0	0.06136	0	0	0	0	4.57501	0	0	0	0	0	0	0.29254	0	0	0	0.07709	0	0
G78802	0	0	0	0	0	0	0	0	0	0	0	0	0	0	0	0	0	0	0	0	0	55.5014	0	0	0	0	0	0	0	0	0	0	0	0	0	0	0	0	0	0	0	0	0	0	0	0	0.02471	0	0
G78845	0	0	0	0	0	0.00255	0	0	0	0	0	0	0	0	0	0	0	0	0	0	0	6.24541	0	0	0	0	0	0.42013	0	0	0	0	0	0.00654	0	0.00245	0	0	0	0	0	0	0	0	0	0	0.00199	0	0
G78847	0	0	0	0	0	0	0	0	0	0	0	0	0	0	0	0	0	0	0	0	0	87.9484	0	0	0	0	0	0	0	0	0.72429	0	0	0	0	0	0	0	0	0	0	0	0.36053	0	0	0	0	0	0
G78849	0	0	0	0	0	0	0	0	0	0	0	0	0	0	0	0	0	0	0	0	0	87.1609	0	0	0	0	0	0	0	0	0	0	0	0	0	0.02061	0	0	0	0	0	0	0	0	0	0	0	0	0
G78852	0	0	0	0	0	0	0	0	0	0	0	0	0	0	0	0	0	0	0	0	0	0	0	0	0	0	0	0	0	0	2.07005	0	0	0	0	4.48633	0	0	0	0	0	0	0	0	0	0	0	0	0
G78862	0	0	0	0	0	0	0	0	0	0	0	0	0	0	0	0	0	0	0	0	0	95.3188	0	0	0	0	0	0	0	0	0	0	0	0	0	0	0	0	0	0	0	0	0.5537	0	0	0	0	0	0
G78863	0	0	0	0	0	0	0	0	0	0	0	0	0	0	0	0	0	0	0	0	0	56.5632	0	0	0	0	0	0	0	0	0	0	0	0	0	0.10161	0	0	0	0	0	0	0.00362	0	0	0	0.01968	0	0
G78864	0	0	0	0	0	0	0	0	0	0	0	0	0	0	0	0	0	0	0	0	0	51.1647	0	0	0	0	0	0.03551	0	0	0	0	0	0	0	28.5928	0.13587	0	0	0	0	0.60402	1.5365	0	0	0	0.53893	1.39498	0
G78865	0	0	0	0	0	0.60739	0	0	0	0	0.00351	0	0	0	0	0	0	0	0	0	0	42.6337	0	0	0	0	0	0	0	0	7.03721	0	0	0	0	2.50972	0	0	0	0	0	0.04537	0.07443	0	0	0	0.18975	0.0773	0
G78866	0	0	0	0	0	0	0	0	0	0	0	0	0	0	0	0	0	0	0	0	0	43.1351	0	0	0	0	0	0.02453	0	0	2.69724	0	0	0	0	8.74643	0	0	0	0	0	0	0	0	0	0	2.4739	0.00115	0
G78867	0	0	0	0	0	0	0	0	0	0	0	0	0	0	0	0	0	0	0	0	0	50.5859	0	0	0	0	0	0	0	0	0.31586	0	0	0	0	0.31367	0	0	0	0	0	0	0	0	0	0	0	0	0
G78868	0	0	0	0	0	0.09257	0	0	0	0	0	0	0	0	0	0	0	0	0.00255	0	0	74.6655	0	0	0	0	0	0	0	0.00158	2.76201	0	0.00721	0	0	0.08469	0	0	0	0	0	0	0	0	0	0	0	0	0
G78881	0	0	0	0	0	0	0	0	0	0	0	0	0	0	0	0	0	0	0	0	0	70.3869	0	0	0	0	0	0	0	0	0.32742	0	0	0	0	0	0	0	0	0	0	0	0	0	0	0	0	0	0
G78882	0	0	0	0	0	0	0	0	0	0	0	0	0	0	0	0	0	0	0	0	0	53.1097	0	0	0	0	0	0	0	0	0.37665	0	0	0	0	0	0	0	0	0	0	0	0	0	0	0	0	0	0
G78883	0	0	0	0	0	0	0	0	0	0	0	0	0	0	0	0	0	0	0	0	0	88.5095	0	0	0	0	0	0	0	0	0.11269	0	0	0	0	0	0	0	0	0	0	0	0	0	0	0	0	0	0
G78885	0	0	0	0	0	0	0	0	0	0	0	0	0	0	0	0	0	0	0	0	0	0.31647	0	0	0	0	0	0.03736	0	0	0	0	0	0	0	70.8933	0	0	0	0	0	0	3.76409	0	0	0	0	0.617	0
G78893	0	0	0	0	0	0	0	0	0	0	0	0	0	0	0	0.04821	0	0	0	0	0	83.4895	0	0	0	0	0	0.88032	0	0	0	0	0	0	0	0.74817	0	0	0	0	0	0	0	0	0	0	0	0	0
G78894	0	0	0	0	0	0.05865	0	0	0	0	0	0	0	0	0	0	0	0	0	0	0	66.0713	0	0	0	0	0	4.04525	0	0	1.27799	0	0	0	0	21.002	0	0	0	0	0	0	0	0	0	0	0	0	0
G78897	0	0	0	0	0	0	0	0	0	0	0	0	0.01081	0	0	0	0	0	0.02895	0	0	2.93156	0	0	0	0	0	0	0	0	1.49219	0	0	0	0	1.37475	0	0	0	0	0	0.29347	0	0	0	0	1.8566	0.17055	0
G78902	0	0	0	0	0	0	0	0	0	0	0	0	0	0	0	0	0	0	0	0	0	93.9429	0	0.02971	0	0	0	0.00471	0	0	0.03033	0	0	0	0	0.1032	0	0	0	0	0	0	0	0	0	0	0	0	0
G78903	0	0	0	0	0	0	0	0	0	0	0	0	0	0	0	0	0	0	0	0	0	79.1044	0	0	0	0	0.00318	0	0	0	0	0	0	0	0	0	0	0	0	0	0	0	0	0	0	0	0.0078	0	0
G78904	0	0	0	0	0	0	0	0	0	0	0	0	0	0	0	0	0	0	0	0	0	6.9397	0	0	0	0	0	0	0	0	0.02441	0	0	0	0	0	0	0	0	0	0	0	0	0	0	0	0	0	0
G78906	0	0	0	0	0	0	0	0	0	0	0	0	0	0	0	0.00052	0	0	0	0	0	10.3247	0	0	0	0	0	0	0	0	0	0	0	0	0	0	0	0	0	0	0	0	0	0	0	0	0	0	0
G78911	0	0	0	0	0	0	0	0	0	0	0	0	0	0	0	0	0	0	0	0	0	23.8325	0	0	0	0	0	0.53258	0	0	0.02712	0	0	0	0	60.5117	0	0	0	0	0	0	0	0	0	0	0	0	0
G80158	0	0	0	0	0	0	0	0	0	0	0	0	0.55609	0	0	0	0	0	2.85287	0	0	15.9025	0	0	0	0	0	0	0	0	3.14628	0	0.0913	0	0	4.263	0	0.00981	0	0	0	0	0	0	0	0	0.00337	0	0
G80292	0	0	0	0	0	0	0	0	0	0	0	0	0	0	0	0	0	0.08391	0	0	0	7.08549	0	0	0	0	0	0	0	0	1.15716	0	0	0	0	14.9391	0	0	0	0	0	0	1.81783	0	0	0	0	0	0
G80299	0	0	0	0	0	0	0	0	0	0	0	0	0	0	0	0	0	0	0	0	0	0.74698	0	0	0	0	0	0.23846	0	0	0.04658	0	0	0	0	76.9594	0	0	0	0	0	0	0	0	0	0	0.43021	7.95879	0
G80307	0.89353	0	0	0	0	0	0	0	0	0	0	0	0	0	0	0	0	0	0	0	0	5.10518	0	0	0	0	0	0.67894	0	0	0.0115	0	0	0	0	27.405	3.0396	4.46883	0	0	0	2.56439	1.45629	0	0	0	0	0.24055	0
G80315	0	0	0	0	0	0.01874	0	0	0	0	0	0	0	0	0	0	0	0	0	0	0	15.6796	0	0	0	0	0	2.97767	0	0	0	0	0	0	0	29.6552	0	0	0	0	0	0	2.31063	0	0	0	0	0.04576	0
G80317	0	0	0	0	0	0	0	0	0	0	0	0	0	0	0	0	0	0	0	0	0	2.26464	0	0	0	0	0	0	0	0	0.23502	0	0	0	0	78.2074	0	0	0	0	0	0	0	0	0	0	0.50676	0	0
G80324	0	0	0	0	0	0	0	0	0	0	0	0	0	0	0	0	0	0	0	0	0	64.6374	0	0	0	0	0	0	0	0	2.57985	0	0	0	0	1.45251	0	0	0	0	0	0	0	0	0	0	0	1.23985	0
G80326	0	0	0	0	0	0	0	0	0	0	0	0	0	0	0	0	0	0	0	0	0	12.8866	0	0	0	0	0	0	0	0	0.40989	0	0	0	0	54.4385	0	0	0	0	0	0	0	0	0	0	0	0	0
G80334	0	0	0	0	0	0	0	0	0	0	0	0	0	0	0	0	0	0	0	0	0	8.59088	0	0	0	0	0	0	0	0	0.10294	0	0	0	0	57.0917	0	0	0	0	0	0	0.46327	0.0187	0	0	0.02379	0	0
G80366	0	0	0	0	0	0	0	0	0	0	0	0	0	0	0	0	0	0	0	0	0	6.0168	0	0	0	0	0	0	0	0	0.00384	0	0	0	0	57.2692	0	0	0	0	0	0	7.24879	0	0	0	0	0	0
G80391	0	0	0	0	0	0	0	0	0	0	0	0	0	0	0	0	0	0	0	0	0	0.61246	0	0	0	0	0	0	0	0	0	0	0	0	0	10.9255	0	0	0	0	0	0	1.4656	0	0	0	64.324	0	0
G80394	0	0	0	0	0	0	0	0	0	0	0	0	0	0	0	0	0	0	0	0.27614	0	77.8561	0	0	0	0	0	0	0	0	1.06302	0	0.06172	0	0	0.31665	0	0	0	0	0	0	0.00364	0	0	0	0	0	0
G80426	0	0	0	0	0	0	0	0.01005	0	0	0	0	0	0	0	0	0	0.01599	0	0.01708	0	27.6121	0	0	0	0	0	0	0	0	1.77028	0	0.27112	0.1092	0	0.45966	0	0.05714	0	0	0.01211	0	0	0	0	0	0.02019	8.38064	0
G80428	0	0	0	0	0	0	0	0	0	0	0	0	0	0	0	0	0	0	0	0	0	2.84448	0	0	0	0	0	0.84255	0	0	0	0	0	0	0.01985	14.3201	0	0.01507	0	0	0	0	4.11076	0	0	0	14.0789	0.04918	0
G80451	0	0	0	0	0	0.04144	0	0	0	0	0	0	0	0	0	0	0	0	0	0	0	11.2891	0	0	0	0	0	9.45303	0	0	0.04524	0	0	0	0	0.13133	0	0	0	0	0	0	0	0	0	0	0.05188	0.01108	0
G80456	0	0	0	0	0	0	0	0	0	0	0	0	0	0	0	0	0	0	0	0	0	34.4158	0	0	0	0	0	5.36298	0	0	0.04071	0	0	0	0	0.00583	0	0	0	0	0	0	0	0	0	0	0	0	0
G80478	0	0	0	0	0	0.0447	0	0	0	0	0	0	0	0	0	0	0	0	0	0	0	72.5796	0	0	0	0	0	0	0	0	6.51162	0	0	0	0	0.09806	0	0.01404	0	0	0	0	0	0	0	0	0	0	0
G80479	0	0	0	0	0	0	0	0	0	0	0	0	0	0	0	0	0	0	0	0	0	1.07241	0	0	0	0	0	0.16383	0	0	0.00286	0	0	0	0	82.6428	0	0	0	0	0	0	4.66415	0	0	0	0	0	0
G80489	0	0	0	0	0	0	0	0	0	0	0	0	0	0	0	0	0	0.08364	0	0	0	1.13435	0	0	0	0	0	0	0	0	0.04557	0	0	0	0	21.3007	0	0	0	0	0	0	9.81766	0	0	0	0.01309	0	0
G80494	0	0	0	0	0	0	0	0	0	0	0	0	0	0	0	0	0	0	0	0	0	38.6115	0	0	0	0	0	1.06025	0	0	0.02321	0	0	0	0	0.15092	0	0	0	0	0	0	0	0	0	0	0	0	0
G80500	0	0	0	0	0	0	0	0	0	0	0	0	0	0	0	0	0	0	0	0	0	1.22768	0	0	0	0	0	0	0	0	0.02996	0	0	0	0	33.0098	0	0	0	0	0	0	1.36273	0	0	2.86852	0.0047	0	0
G80501	0	0	0	0	0	0	0	0	0	0	0	0	0	0	0	0	0	0	0	0	0	2.12194	0	0	0	0	0	0	0	0	0	0	0	0	0	2.62653	0	0	0	0	0	0	0	0	0	0	83.9273	0	0
G80506	0	0	0	0	0	0	0	0	0	0	0	0	0	0	0	0	0	0	0	0	0	0	0	0	0	0	0	0	0	0	0	0	0	0	0	0	0	0	0	0	0	0	0	0	0	0	0	0	0
G80540	0	0	0	0	0	0	0	0	0	0	0	0	0	0	0	0	0	0.00091	0.03828	0	0	40.1715	0	0	0	0	0	1.39149	0	0	0	0	0	0	0	11.5034	0	0	0	0	0	0	0	0	0	0	0	0.00291	0
G80556	0	0	0	0	0	0	0	0.0142	0	0	0	0	0	0	0	0	0	0	0	0	0	12.4708	0.00125	0	0	0	0	0	0	0	0.05735	0	0	0	0	17.2097	0	0	0	0	0	0	9.18701	0	0	0	0.26587	0	0
G80557	0	0	0	0	0	0	0	0	0	0	0	0	0	0	0	0	0	0	0	0	0	17.501	0	0	0	0	0	0.13324	0	0	0.22604	0	0	0	0	24.8223	0	0.01889	0	0	0	0	3.34505	0	0	0	0.00383	0.10686	0
G80558	0	0	0	0	0	0	0	0	0	0	0.00244	0	0	0	0	0	0	0	0	0.04098	0	24.9184	0	0	0	0	0	0	0	0	3.25182	0	0	0.03478	0.25969	0.26559	0	0	0	0	0	0.00838	0.02642	0	0	0	0	0	0
G80564	0	0	0	0	0	0.00092	0	0	0	0	0	0	0	0	0	0	0	0	0	0	0	2.89302	0	0	0	0	0	0.05719	0	0	0.12313	0	0	0	0	23.8332	0	0	0	0	0	0	0.44488	0	0	0	0.58697	0.34085	0
G80576	0	0	0	0	0	0	0	0	0	0	0	0	0	0	0	0.00165	0	0	0	0	0	97.5635	0	0	0	0	0	0	0	0	0	0	0	0	0	0	0	0	0	0	0	0	0	0	0	0	0	0	0
G80580	0	0	0	0	0	0	0	0	0	0	0	0	0	0	0	0	0	0	0	0	0	0.04033	0	0	0	0	0	0	0	0	0.03483	0	0	0	0	75.6059	0	0	0	0	0	0	4.01042	0	0	0	0.06826	0	0
G80589	0	0	0	0	0	0	0	0	0	0	0	0	0	0	0	0	0	0	0	0	0	25.8793	0	0	0	0	0	0.22037	0	0	0.08571	0	0	0	0	0.06363	0	0	0	0	0	0	0	0	0	0	0	0	0
G80601	0	0	0	0	0	0	0	0	0	0	0	0	0	0	0	0	0	0	0	0	0	9.52829	0	0	0	0	0	0	0	0	0	0	0	0	0	48.8903	0	0	0	0	0	0	12.2176	0	0	0	0	0	0
G80604	0	0	0	0	0	0	0	0	0	0	0	0	0	0	0	0	0	0	0	0	0	84.2903	0	0	0	0	0	0	0	0	0	0	0	0	0	0	0	0	0	0	0	0	0	0	0	0	0	0	0
G80619	0	0	0	0	0	0	0	0	0	0	0	0	0	0	0	0	0	0.0001	0.0299	0	0	2.58914	0	0	0	0	0	0	0	0	11.3191	0	0	0	0	0.00129	0	0	0	0	0	0	0	0	0	0	0.13978	5.70086	0
SRR4052021	0	0	0	0	0	0.00407	0	0	0	0	0	0	0	0	0	0.10681	0	0.01751	0.00519	0	0	12.2995	0	0	0	0	0.0039	0	0	0	0	0	0	0	0	0	0	0	0	0	0	0	0	0	0	0	0	0	0
SRR4052022	0	0	0	0	0	0	0	0	0.00158	0	0	0	0	0	0	0.08031	0	0	0	0	0	60.6957	0	0.00435	0	0	0.00239	0	0	0	0	0	0	0	0	0	0	0	0	0	0	0	0	0	0	0	0	0	0
SRR4052033	0	0	0	0	0	0	0	0	0	0	0	0	0	0	0	0.00822	0	0	0	0	0	0.4257	0	0	0	0	0	0	0	0	0	0	0	0	0	0	0	0	0	0	0	0	0	0	0	0	0.00705	0	0
SRR4052038	0	0	0	0	0	0	0	0	0	0	0	0	0	0	0	0.29275	0	0	0	0	0	9.35532	0	0	0	0	0	0	0	0	0.00217	0	0	0	0	7.86574	0	0	0	0	0	0	0	0	0	0	0	0	0
SRR4052039	0	0	0	0	0	0.01984	0	0	0	0	0	0	0	0	0	0	0	0	0	0	0	73.6702	0	0	0	0	0.00521	0	0	0	0.65742	0	0	0	0	3.41216	0	0	0	0	0	0	0	0	0	0	0.00268	0	0
SRR4052040	0	0	0	0	0	3.87098	0	0.44782	0	0	0.03764	0	0	0	0	0.17347	0	0	0	0	0	78.5684	0	0	0	0	0.00873	0	0	0	0.30739	0	0	0	0	0	0	0	0	0	0	0	0	0	0	0	0	0.75181	0
SRR4052041	0	0	0	0	0	0.01625	0	0	0	0	0	0	0	0	0	0.00472	0	0	0	0	0	0.86973	0	0	0	0	0.00244	0	0	0.00162	0.02281	0	0	0	0	0.00754	0	0	0	0	0	0	0	0.00086	0	0	0.01611	3.37027	0
SRR5273878	0	0	0	0	0	0	0	0	0	0	0.01812	0	0	0	0	0.324	0	0	0.1314	0	0	96.2661	0	0	0	0	0	0	0	0	0	0	0	0	0	0	0	0	0	0	0	0	0	0	0	0	0	0	0
SRR5273884	0	0	0	0	0	0	0	0	0	0.00583	0.02367	0	0	0	0	3.18429	0	0	0.00161	0	0	48.6906	0	0	0	0	0	0	0	0	0	0	0	0	0	0.0011	0	0	0	0	0	0	0	0	0	0	0	0	0
SRR5273886	0	0	0	0	0	0	0	0	0	0	0	0	0	0	0	0.41885	0	0	0	0	0	56.5793	0	0	0	0	0	15.1116	0	0	0.01611	0	0	0	0	7.42074	0	0	0	0	0	0	3.31877	0	0	0	0	0	0
SRR5273887	0	0	0	0	0	0	0	0	0	0	0	0	0	0	0.13129	0.10065	0	0	6.61549	0	0	2.25437	0	0	0.02127	0	0.00437	0.33399	0	0	0	0	0	0	0	31.4605	1.17492	0.73806	0	0.02745	0	0.14896	3.18474	0.00875	0	0	0.01827	24.4011	0
SRR5273888	0	0	0	0	0	1.2249	0	0	0	0	0	0	0	0	0	0.20241	0	0	0.01255	0	0	14.5229	0	0	0	0	0.05048	0	0	0	0	0	0	0	0	0	0	0	0	0	0	0	0	0	0	0	0	0	0
SRR5273889	0	0	0	0	0.08492	0	0	0.0012	0	0	0.00464	0	0	0	0	6.64498	0	0.01725	0.00569	0	0	13.1618	0	0	0	0	0	0	0	0	0	0	0	0	0	0	0	0	0	0	0	0	0	0	0	0	0.40443	0	0
SRR5273891	0	0	0	0	0	0	0	0	0	0	0	0	0	0	0	0	0	0	0	0	0	0	0	0	0	0	0	0	0	0	0	0	0	0	0	0	0	0	0	0	0	0	0	0	0	0	0	0	0
SRR5273892	0	0	0	0	0	0	0	0	0	0	0.02659	0	0	0	0	0.00591	0	0.01975	0.02145	0	0	0.00757	0	0	0	0	0	0	0	0	0	0	0	0	0	0	0	0	0	0	0	0	0	0	0	0	0	0	0
SRR5273900	0	0	0	0	0	0.02988	0	0	0	0	0.00355	0	0	0	0	0	0	0.00764	0.00523	0	0	0	0.01047	0	0	0	0	0	0	0	0	0	0	0	0	0	0	0	0	0	0	0	0	0	0	0	0	0.0202	0
SRR5273901	0	0	0	0	0	0.98758	0	0	0.02761	0	0	0	0	0	0	0	0	0	0	0	0	16.3974	0	0	0	0	0	0	0	0	0	0	0	0	0	0	0	0	0	0	0	0	0	0	0	0	0	7.64979	0
SRR5273902	0	0	0	0	0	0.05834	0	0	0	0	0.00961	0	0	0	0	0	0	0	0.00089	0	0	0	0	0	0	0	0	0	0	0	0	0	0	0	0	0	0	0	0	0	0	0	0	0	0	0	0.01497	0	0
SRR5273903	0	0	0	0	0	0.00133	0	0	0	0	0	0	0	0	0	0	0	0	0	0	0	0	0	0	0	0	0	0	0	0	0	0	0	0	0	0	0	0	0	0	0	0	0	0	0	0	0	0	0
SRR5273905	0	0	0	0	0	0.01607	0	0	0	0	0.01591	0	0	0	0.0295	0.06566	0	0.03731	1.624	0	0	0.11845	0	0	0	0	0	0.3599	0	0	0	0	0	0	0	3.93049	0.00063	0.1251	0	0	0	0	0.03264	0	0	0	0.04436	0.37974	0.03138
SRR5273915	0	0	0	0	0	0	0	0	0	0	0.05586	0	0	0	0	1.46206	0	0	0	0	0	0	0	0	0	0	0	0	0	0	0	0	0	0	0	0	0	0	0	0	0	0	0	0	0	0	0	0	0
SRR5273917	0	0	0	0	0	2.36063	0	0	0	0	0	0	0	0	0	0.00741	0	0	0	0	0	13.9329	0	0	0	0	0.08577	0	0	0	0	0	0	0	0	13.8363	0	0	0	0	0	0	0	0	0	0	0	0	0
SRR5273918	0	0	0	0	0	0.51103	0	0	0	0	0	0	0	0	0	0	0	0	0	0	0	0	0	0	0	0	0	0	0	0	0	0	0	0	0	77.2237	0	0	0	0	0	0	0	0	0	0	0	0	0
SRR5273919	0	0	0	0	0	0.0285	0	0	0	0	0	0	0	0	0	0	0	0	0	0	0	0	0	0	0	0	0	0	0	0	0	0	0	0	0	98.951	0	0	0	0	0	0	0	0	0	0	0	0	0
SRR5273920	0	0	0	0	0	0	0	0	0	0	0.02663	0	0	0	0.00308	0.00433	0	0.04625	0.13483	0	0	0.00895	0	0	0	0	0	0.02604	0	0	0	0	0	0	0	0.33146	0	0.01137	0	0	0	0	0.00556	0	0	0	0	0.02373	0
SRR5273928	0	0	0	0	0	0	0	0	0	0	0	0	0	0	0	0.00373	0	0	0.00339	0	0	0.4163	0	0	0	0	0	0.00181	0	0	0.97632	0	0	0	0	12.199	0	0	0	0	0	0	0	0	0	0	0	0	0
SRR5273929	0	0	0	0	0	0	0	0	0	0	0	0	0	0	0	0.23477	0	0.03442	0.05102	0	0	0.16129	0	0	0	0	0	0.00976	0	0	0	0	0	0	0	0.23161	0.00241	0.00045	0	0	0	0	0.02458	0.00285	0	0	0.00451	0.09522	0
SRR5273933	0	0	0	0	0	0	0	0.00091	0	0	0	0	0	0	0	1.82431	0	0	0	0	0	36.3642	0	0	0	0	0	0	0	0	0	0	0	0	0	12.8669	0	0	0	0	0	0	25.4846	0	0	0	0	0	0
SRR5273934	0	0	0	0	0	0.01143	0	0	0	0	0	0	0	0	0	3.84742	0	0.00649	0	0	0	61.4148	0	0	0	0	0.20045	0	0	0	0.04303	0	0	0	0	1.78357	0	0	0	0	0	0	0	0	0	0	0	0	0
SRR5273941	0	0	0	0	0	0.06092	0	0	0	0	0.0319	0	0	0	0	0.00118	0	0	0.24724	0	0	0.03745	1.07773	0	0	0	0.45472	0.00036	0	0	0	0	0	0	0	25.7012	0.03569	0.00474	0	0	0	0	69.6897	0	0.01203	0	0.22104	0.0818	0
SRR5273942	0	0	0	0	0	0.06934	0	0	0	0	0.05338	0	0	0	0.03851	0.0848	0	0	5.27543	0	0	0.45072	38.6471	0	0	0	14.8246	0.05214	0	0	0	0	0	0	0	1.04309	0.22556	0.02202	0	0	0	0	0.11451	0	0.15559	0	8.45728	0.46749	0
SRR5273943	0	0	0	0	0	1.9103	0	0	0	0	0	0	0	0	0	0.24986	0	0	0	0	0	1.44766	0.01003	0	0.0034	0	0.00061	0	0	0	0.13475	0	0	0	0	0	0	0	0	0	0	0	0	0	0	0	0	0	0
SRR5273944	0	0	0	0	0	0	0	0	0	0	0.00158	0	0	0	0	6.24718	0	0	0	0	0	0.08667	0.01102	0	0	0	0.00278	0	0	0	0	0	0	0	0	0	0	0	0	0	0	0	0	0	0	0	0.00055	0	0
SRR5273951	0	0	0	0	0	1.73079	0	0	0	0	0.02319	0	0	0	0	1.28237	0	0.22787	2.01818	0	0	0.65699	43.2225	0	0	0	16.4712	0	0	0	0	0	0	0	0	0.03928	0	0	0	0	0	0	0.00752	0	0.27855	0	11.5521	0.14025	0
SRR5273952	0	0	0	0	0	1.06672	0	0	0	0	0.2043	0	0	0	0.03152	1.31362	0	0.5746	2.45343	0	0	0.03393	43.0898	0	0	0	15.8341	0	0	0	0	0	0	0	0	0	0	0	0	0	0	0	0	0	0.13813	0	11.3217	0.06017	0
SRR5273956	0	0	0	0	0	3.28161	0	0	0	0	0	0	0	0	0	0.00665	0	0	0	0	0	2.54689	0	0	0	0	0.07991	0	0	0.00898	0.01315	0	0	0	0	0	0	0	0	0	0	0	0	0	0	0	0	0	0
SRR5273957	0	0	0	0	0	0.01367	0	0	0	0	0.01082	0	0	0	0	0.00567	0	0	0.00394	0	0	0.99055	0	0.13487	0.38917	0	0.00219	0	0	0	0	0	0	0	0	0	0	0	0	0	0	0	0	0	0	0	0.02313	0	0
SRR5273959	0	0	0	0	0	0.01041	0	0	0	0	0	0	0	0	0	0.03095	0	0	0.00252	0	0	0	0	0	0	0	0	0	0	0	0	0	0	0	0	0	0	0	0	0	0	0	0	0	0	0	0	0	0
SRR5273961	0.06385	0	0	0	0	0.0087	0	0	0	0.13261	0.06626	0	0	0	0.06856	0.2746	0	0	16.2259	0	0	12.2812	8.40095	0	0	0	1.37583	1.00268	0	0	0.02663	0	0	0	0	4.90929	0	0.18793	0	0	0	0	0.1984	0.01738	0	0.17084	0.63854	0.70845	0
SRR5273963	0	0	0	0	0.00078	0.14054	0	0	0.0532	0	0.00039	0	0	0	0	0.02684	0	0.00939	0.00158	0	0	11.2861	0	0	0	0	0.02688	0.00449	0	0	0	0	0	0	0	0.00318	0	0	0	0	0	0	0	0	0	0	0.01676	0.00138	0
SRR5273964	0	0	0	0	0	2.0045	0	0	0	0	0.07128	0	0	0	0.00711	1.35856	0	0.46682	3.47361	0	0	0.7059	39.8245	0	0	0	15.0129	0	0	0	0	0	0	0	0	1.08353	0.11048	0	0	0	0	0.01593	0.09631	0	0.3062	0.01556	10.6896	1.37339	0
SRR5273965	0	0	0	0	0	1.72888	0	0	0	0	0.03554	0	0	0	0	1.15684	0	0.01306	0	0	0	6.23268	0.01803	0	5.9257	0	0.24532	0	0	0	0	0	0	0	0	0	0	0	0	0	0	0	0	0	0	0	0.08567	0	0
SRR5273966	0	0	0	0	0	0.67608	0	0	0	0	0.00778	0	0	0	0	6.19078	0	0	0	0	0	86.438	0.08586	0	0	0	0.01452	0	0	0	0	0	0	0	0	0	0	0	0	0	0	0	0	0	0	0	0.00323	0	0
SRR5273974	0	0	0	0	0	0	0	0	0	0	0	0	0	0	0	0.31035	0	0.00671	0.08939	0	0	19.4806	0.08754	0	0	0	0.02304	0	0	0	0	0	0	0	0	17.1061	0	0	0	0	0	0	7.12663	0	0	0	0.00276	0	0
SRR5273976	0	0	0	0	0	0	0	0	0	0	0	0	0	0	0	0	0	0	0	0	0	0.08999	0.02624	0	0	0	0.01138	0	0	0	0	0	0	0	0	95.2392	0	0	0	0	0	0	4.08119	0	0	0	0	0	0
SRR5273977	0	0	0	0	0	1.61335	0	0	0	0	0.02052	0	0	0	0	1.29759	0	0	3.13505	0	0	0.61448	40.1215	0	0	0	14.6905	0	0	0	0	0	0	0	0	0.93707	0.26984	0	0	0	0	0	0.05703	0	0.3746	0.02011	10.8292	2.34618	0
SRR5273982	0	0	0	0	0	0	0	0.00611	0	0	0	0	0	0	0	0.33257	0	0	0	0	0	18.3984	0	0	0	0	0.02562	0	0	0	0	0	0	0	0	0	0	0	0	0	0.65774	0	0	0.00535	0	0	0	0	0
SRR5273986	0	0	0	0	0	0	0	0	0	0	0	0	0	0	0	1.84615	0	0	0	0	0	94.4349	0	0	0	0	0	0	0	0	0	0	0	0	0	0	0	0	0	0	0	0	0	0	0	0	0	0	0
SRR5273987	0	0	0	0	0	0.44857	0	0	0	0	0	0	0	0	0	2.36768	0	0	0.04692	0	0	46.7268	0	0	0	0	0.00576	0	0	0	0	0	0	0	0	0	0	0	0	0	0	0	0	0	0.00808	0	1.46241	0	0
SRR5273988	0	0	0	0	0	0.5318	0	0	0	0	0	0	0	0	0	4.98196	0	0	0.22592	0	0	37.6878	0	0	0	0	0.05814	0	0	0	0	0	0	0	0	0	0.01089	0.03703	0	0	0	0	0.01003	0	0.07187	0	5.57708	0.07856	0
SRR5273989	0	0	0	0	0	0.00889	0	0	0	0	0	0	0	0	0	0	0	0	0	0	0	3.59866	0	0	0	0	0	1.23201	0.04789	0	0.02224	0	0	0	0	45.3002	0	5.19664	0	1.01627	0	0.02144	1.64518	0	0	0	0	0.9175	0
SRR5273990	0	0	0	0	0	0	0	0	0	0	0	0	0	0	0	1.09929	0	0	0	0	0	3.7424	0	0	0	0	0	34.0253	0	0	0.0789	0	0	0	0	13.8021	0	0	0	0	0	0	0.5714	0	0	0	0.02036	0	0
SRR5273993	0	0	0	0	0	0	0	0	0	0	0	0	0	0	0	0.34188	0	0.01442	0.00305	0	0	10.285	0	0	0	0.00882	0	17.5078	3.04179	0	0.16317	0	0.18331	0	0	4.83233	0	0.00023	0	0.04124	0	0	1.49531	0	0	0	0.00648	0	0
SRR5273995	0	0	0	0	0	0	0	0	0	0	0	0	0	0	0	0.01683	0	0	0	0	0	0.00809	0	0	0	0	0	0	0	0	0	0	0	0	0	92.3507	0	0	0	0	0	0	5.68	0	0	0	0.01509	0	0
SRR5273997	0	0	0	0	0	0	0	0	0	0	0	0	0	0	0	0.52785	0	0	0	0	0	83.3954	0	0	0.00813	0	0	0	0	0	0	0	0	0	0	1.11201	0	0	0	0	0	0	0	0	0	0	0.00384	0	0
SRR5273998	0	0	0	0	0	0	0	0	0	0	0	0	0	0	0	0	0	0	0	0	0	25.5667	0	0	0	0	0	0	0	0	0	0	0	0	0	53.5445	0	0	0	0	0	0	0	0	0	0	0	0	0
SRR5273999	0	0	0	0	0	0	0	0	0	0	0.02329	0	0	0	0	0.17599	0	0.01042	0.00212	0	0	9.56911	0	0	0	0	0	0	0	0	0	0	0	0	0	0.00573	0	0	0	0	0	0	0	0	0	0	0.04103	0.00185	0
SRR5274004	0	0	0	0	0	0	0	0	0	0	0	0	0	0	0	0.00138	0	0	0	0	0	0.14032	0	0	0	0	0	0	0	0	0	0	0	0	0	47.5261	0	0	0	0	0	0	40.6637	0	0	0	0.00217	0	0
SRR5274005	0	0	0	0	0	0	0	0	0	0	0	0	0	0	0	2.24306	0	0	0	0	0	0	0	0	0	0	0	0	0	0	0	0	0	0	0	4.07913	0	0	0	0	0	0	2.13508	0	0	0	2.36828	0	0
SRR5274006	0	0	0	0	0	0.67203	0	0	0	0	0.00677	0	0	0	0	0.11719	0	0	0.01917	0	0	86.2362	0	0	0	0	0.27788	0	0	0	0	0	0	0	0	0	0	0	0	0	0	0	0	0	0	0	0	0	0
SRR5274007	0	0	0	0	0	0.34704	0	0	0	0	0	0	0	0	0	0.58136	0	0.07331	0.12749	0	0	55.5933	0	0	0.00941	0	2.12772	0.00071	0	0	0	0	0	0	0	0.02175	0	0.0017	0	0	0	0	0.00023	0	0	0	0	0.00249	0
SRR5274011	0	0	0	0	0	0	0	0	0	0	0.16453	0	0	0	0	1.4931	0	0.05185	2.65687	0	0.01478	0.0116	0	0	0.0093	0	1.12965	0	0	0	0	0	0	0	0	0	0	0	0	0	0	0	0	0	0	0	0	0	0
SRR5274012	0	0	0	0	0	0.11416	0	0	0	0	0	0	0	0	2.3465	0.87233	0	0.06772	1.15687	0	0	1.17893	0	0	0	0	0.19711	0.03414	0	0	0	0	0	0	0	0.57246	0	0	0	0	0	0	0.19437	0	0	0	2.3456	0.23183	0
SRR5274013	0	0	0	0	0	8.72327	0	0	0	0	0.0588	0	0	0	0	0.04079	0	0.18456	3.90129	0	0.10127	0.04483	6.13508	0	0	0	0	0	0	0	0	0	0	0	0	0	0	0	0	0	0	0	0	0	0	0	0.00793	0	0
SRR5274014	0	0	0	0	0	0.07402	0	0	0	0	0	0	0	0	0	0.01176	0	0	0	0	0	10.9763	0	0	0	0	0	0	0	0	0	0	0	0	0	26.2423	0	0	0	0	0	0	0	0	0	0	0	0	0
SRR5274018	0	0	0	0	0	0	0	0	0	0	0.01439	0	0	0	0	0.11535	0	4e-05	0.01731	0	0	0.02232	0	0	0	0	0	0	0	0	0	0	0	0	0	0	0	0	0	0	0	0	0	0	0	0	0	0	0
SRR5274019	0	0	0	0	0	0	0	0	0	0	0	0	0	0	0	0.04287	0	0	0.0244	0	0	0.77153	0	0	0	0	0.13579	0	0	0	0	0	0	0	0	0	0	0	0	0	0	0	0	0	0	0	0	0	0
SRR5274021	0	0	0	0	0	0	0	0	0	0.00968	0	0	0	0	0	0.11237	0	0.00553	0.00178	0	0	0.0097	0	0	0	0	0	0	0	0	0	0	0	0	0	0.04676	0	0	0	0	0	0	0.00048	0	0	0	0.00218	0.16055	0
SRR5274026	0	0	0	0	0	0	0	0	0	0	0	0	0	0	0	0	0	0	0	0	0	9.30207	0	0	0	0	0	0.23521	0	0	0	0	0	0	0	78.5649	0	0	0	0	0	0	0.51927	0	0	0	0	0	0
SRR5274028	0	0	0	0	0	0.04095	0	0	0	0	0	0	0	0	0.09014	0.40906	0	0	1.70393	0	0	3.70351	0	0	0	0	0.03629	0	0	0	0	0	0	0	0	11.6429	0.00591	0	0	0	0	0	0.34996	0	0	0	1.02094	3.70915	0
SRR5274029	0	0	0	0	0	0	0	0	0	0	0	0	0	0	0	0.06852	0	0	0.39785	0	0	13.5613	0.00867	0	0	0	0	0	0	0	2.98848	0	0	0	0	14.0252	0	0.03075	0	0	0	0	7.21607	0	0	0	0	0.0536	0
SRR5274034	0	0	0	0	0	0.0057	0	0	0	0	0.00613	0	0	0	0	0.00726	0	0.02169	0	0	0	83.038	0	0	0	0	0.00318	0	0	0	0	0	0	0	0	0	0	0	0	0	0	0	0	0	0	0	0.00192	0	0
SRR5274035	0	0	0	0	0	0	0	0	0	0	0	0	0	0	0	0.13869	0	0	0	0	0	0	0	0	0	0	0	0	0	0	0	0	0	0	0	0	0	0	0	0	0	0	0	0	0	0	0	0	0
SRR5274036	0	0	0	0	0	0	0	0	0	0	0	0	0	0	0	0.01358	0	0	0	0	0	0.03279	0.00473	0	0	0	0	0	0	0	0	0	0	0	0.00763	13.6701	2.20942	13.1143	0	0.03259	0	1.32073	3.96671	0	0	0	2.50573	27.0934	0
SRR5274038	0	0	0	0	0	0.02612	0	0	0	0	0.06373	0.0162	0	0	0.00021	0.11454	0	0.01568	0.00569	0	0	91.5512	0	0	0	0	0	0	0	0	0	0	0	0	0	0.01251	0	0	0	0	0	0	0.00049	0	0	0	0.00162	0.02671	0
SRR5274043	0	0	0	0	0	0.08273	0	0	0	0	0.00347	0	0.01051	0	0	0.00107	0	0	0	0	0	45.1385	0	0	0	0	0	0	0	0	0.22735	0	0	0	0	0	0	0	0	0	0	0	0	0	0	0	0	0	0
SRR5274044	0	0	0	0	0	0	0	0	0	0	0	0	0	0	0	0.36767	0	0	0	0	0	87.402	0	0	0	0	0	0	0	0	0	0	0	0	0	0	0	0	0	0	0	0	0	0	0	0	0.01345	0	0
SRR5274046	0	0	0	0	0	0.03258	0	0	0	0	0	0	0	0	0	0.51775	0	0	0.02472	0	0	0	0	0	0	0	0	0	0	0	0	0	0	0	0	0	0	0	0	0	0	0	0	0	0	0	0.32571	0	0
SRR5274048	0	0	0	0	0	1.41162	0	0	0	0	0	0	0	0	0	8.14053	0	0	0.56414	0	0	0.09745	0	0	0.03414	0	0.08906	0	0	0	0	0	0	0	0	0.01065	0.03688	0.05166	0	0	0	0	0.02752	0.35781	0.11752	0	9.03696	0.15256	0
SRR5274049	0	0	0	0	0	0.21747	0	0	0	0	0.00237	0	0	0	0	0.07172	0	0	0	0	0	21.6205	0	0	0.00649	0	2.25993	0	0	0	0.63337	0	0	0	0	20.7472	0	0	0	0	0	0	0.00169	0	0	0	0	0	0
SRR5274050	0	0	0	0	0	0.75393	0	0	0	0	0.00279	0	0	0	0	0	0	0	1.14811	0	0	8.79733	0	0	0	0	0	0	0	0	0.1882	0	0	0	0	0	0	0	0	0	0	0	0	0	0	0	0	0	0
SRR5274051	0	0	0	0	0.00998	1.73502	0	0	0	0	0.01654	0	0	0	0	0	0	0.01501	0.47362	0	0	13.9444	0	0	0	0	0	0	0	0	0.50199	0	0	0	0	0	0	0	0	0	0	0	0	0	0	0	0	0	0
SRR5274053	0	0	0	0	0	0.00348	0	0	0	0	0.05143	0	0	0	0	0.01682	0	0.00193	0.00965	0	0	2.87688	0	0	0	0	0	0	0	0	0.05655	0	0	0	0	0	0	0	0	0	0	0	0	0	0	0	0	0	0
SRR5274054	0	0	0	0	0	0	0	0	0	0	0.00714	0	0	0	0.00046	0.00481	0	0	0.41396	0	0	0.1582	0	0	0	0	0	0.00345	0	0	0.00484	0	0	0	0	0.99498	0	0.11081	0	0	0	0	0.15512	0	0	0	0	0.00354	0
SRR5274059	0	0	0	0	0	0.17893	0	0	0	0	0	0	0	0	0	0	0	0	0	0	0	11.5113	0	0	0	0	0.00138	0	0	0	0	0	0	0	0	2.9887	0	0	0	0	0	0	0.00757	0	0	0	0.01102	0	0
SRR5274060	0	0	0	0	0	0.01506	0	0	0	0	0	0	0	0	0	0.05436	0	0.0072	0.2607	0	0	24.3605	0	0	0	0	0.13859	0	0	0	0	0	0	0	0	55.7209	0	0	0	0	0	0	0	0	0	0	0.0491	0	0
SRR5274061	0	0	0	0	0	0	0	0	0	0	0.0185	0	0	0	0	0.3084	0	0.00758	0.05133	0	0	88.6335	0.0017	0	0	0	0	0	0	0	0	0	0	0	0	0.16472	0	0	0	0	0	0	0	0	0	0	0.03988	0.00097	0
SRR5274063	0	0	0	0	0	0	0	0	0	0	0.01644	0	0.02147	0	0.03614	0.12156	0	0.15297	9.67011	0	0	34.2963	0.01004	0	0	0	0	0.00509	0	0	0	0	0	0	0	0.00807	0	0.01317	0	0	0	0	0	0	0	0	0.01972	0.03726	0
SRR5274065	0	0	0	0	0	0	0	0	0	0	0.01272	0	0	0	0.00266	0.02598	0	0.01796	0.35335	0	0	4.74144	0.57788	0	0	0	0	0	0	0	0	0	0	0	0	0.00067	0	0.00179	0	0	0	0	0	0	0	0	0.00406	0.00789	0
SRR5274068	0	0	0	0	0	0.9947	0	0	0.03093	0	0	0	0	0	0	0.23696	0	0	0	0	0	6.4845	0.07526	0	0	0	0.02757	0	0	0	0	0	0	0	0	30.0916	0	0	0	0	0	0	5.70392	0	0	0	0.05271	0	0
SRR5274069	0	0	0	0	0	0.00029	0	0	0	0	0	0	0	0	0	0.10104	0	0	0	0	0	6.61441	0	0	0	0	0	0	0	0	0	0	0	0	0	41.2728	0	0	0	0	0	0	25.8764	0	0	0	0	0	0
SRR5274070	0	0	0	0	0	0	0	0	0	0	0	0	0	0	0	0	0	0	0	0	0	41.7757	0	0	0	0	0	0	0	0	0	0	0	0	0	10.9988	0	0	0	0	0	0	12.3417	0	0	0	0	0	0
SRR5274072	0	0	0	0	0	0.04352	0	0	0	0	0.0021	0	0.00916	0	0.0049	0.30747	0	0	0.21449	0	0	5.28555	0	0	0	0	0.041	0.01261	0	0	0	0	0	0	0	0.36575	0	0	0	0	0	0	0.15661	0	0	0	0.83879	0.08663	0
SRR5274076	0	0	0	0	0	0	0	0	0	0	0	0	0	0	0	0.49578	0	0	0.0297	0	0	20.1473	0	0	0	0	0.0217	0	0	0	0	0	0	0	0	0.0533	0	0	0	0	0	0	0.00459	0	0	0	0	0	0
SRR5274077	0	0	0	0	0	0	0	0	0	0	0	0	0	0	0	0.10783	0	0	0	0	0	0	0	0	0	0	0	0	0	0	0	0	0	0	0	0	0	0	0	0	0	0	0	0	0	0	0	0	0
SRR5274081	0	0	0	0	0	0	0	0	0	0	0.01043	0	0	0	0	0.04576	0	0	0.05293	0	0	58.3966	0	0	0	0	0	0	0	0	0	0	0	0	0	0.00903	0	0	0	0	0	0	31.4091	0	0	0	0.0465	0.00157	0
SRR5274082	0	0	0	0	0	0	0	0	0	0	0	0	0	0	0	1.6521	0	0.06048	0.01745	0	0	0.01061	0.00017	0	0	0	0	0	0	0	0	0	0	0	0	0	0	0	0	0	0	0	96.9981	0	0	0	0	0	0
SRR5274084	0	0	0	0	0	0	0	0	0	0	0	0	0	0	0	0.50078	0	0.01972	0.04347	0	0.03398	34.4883	0	0	0	0	0	0.01771	0	0	0	0	0	0	0	0.0011	0	0.00055	0	0	0	0	58.118	0	0	0	0	0	0
SRR5274087	0	0	0	0	0	0	0	0	0	0	0	0	0	0	0	0.23476	0	0.01467	0	0	0	0.00247	0	0	0	0	0	0	0	0	0	0	0	0	0	3.49303	0	0.33278	0	0.05929	0	0.04565	0.67068	0	0	0.12891	3.72087	2.20853	0
SRR5274089	0	0	0	0	0	0	0	0	0	0	0	0	0	0	0	0.00439	0	0	0	0	0	0	0	0	0	0	0	0	0	0	0	0	0	0	0	0	0	0.00058	0	0	0	0	0.00018	0	0	0	0	0	0
SRR5274091	0	0	0	0	0	0	0	0	0	0	0	0	0	0	0	0	0	0.01612	0.00898	0	0	0.04189	0	0	0	0	0	0	0	0	0	0	0	0	0	0	0	0.0042	0	0	0	0	0.02505	0	0	0	0.00312	0	0
SRR5723796	0	0	0	0	0	0.01474	0	0.00034	0	0	0	0	0	0	0	0.00552	0	0.05305	0	0	0	91.1815	0	0	0	0	0	0	0	0	0	0	0	0	0	0	0	0	0	0	0	0	0	0	0	0	0	0	0
SRR5723797	0	0	0	0	3.19254	0.53288	0	0	0	0	0	0	0	0	0	0	0	0.36229	1.20061	0	0	94.5252	0	0	0	0	0	0	0	0	0	0	0	0	0	0	0	0	0	0	0	0	0	0	0	0	0	0	0
SRR5723804	0	0	0	0	0	0.01172	0	0	0	0	0	0	0	0	0	0	0	0	0	0	0	24.4486	0	0	0	0	0	0	0	0	1.21315	0	0	0	0	0	0	0	0	0	0	0	0	0	0	0	0	0	0
SRR5723805	0	0	0	0	0	0	0	0	0	0	0	0	0	0	0	0	0	0	0	0	0	87.4818	0	0	0	0	0	0	0	0	0	0	0	0	0	0	0	0	0	0	0	0	0	0	0	0	0	0	0
SRR5723806	0	0	0	0	0	0.00779	0	0	0	0	0	0	0	0	0	0.63588	0	0	0	0	0	0	0	0	0	0	0	0	0	0	0	0	0	0	0	0	0	0	0	0	0	0	0	0	0	0	0	0	0
SRR5723807	0	0	0	0	0	1.94708	0	0	0	0	0	0	0	0	0	0	0	0.11286	1.1343	0	0	0	0	0	0	0	0	0	0	0	0	0	0	0	0	0	0	0	0	0	0	0	0	0	0	0	0	0	0
SRR5723808	0	0	0	0	0	0.0033	0	0	0	0	0	0	0	0	0	0.02508	0	0	0	0	0	70.787	0	0	0	0	0	0	0	0	0.78502	0	0	0	0	0.227	0	0	0	0	0	0	0.24934	0	0	0	0	0	0
SRR5723809	0	0	0	0	0	0.00529	0	0	0	0	0.01809	0	0	0	0	0.0026	0	0	0	0	0	79.5013	0	0	0.46249	0	0.00192	0	0	0	5.16083	0	0	0	0	0.26374	0	0	0	0	0	0	0.03206	0	0	0	0	0	0
SRR5723820	0	0	0	0	0	0	0	0	0	0	0	0	0	0	0	0	0	0	0.03921	0	0	86.2061	0	0	0	0	0.42969	0	0	0	0	0	0	0	0	1.59285	0	0	0	0	0	0	0.98811	0	0	0	0	0	0
SRR5723821	0	0	0	0	0	0.02519	0	0	0	0	0	0	0	0	0	0	0	0.2636	0.01944	0	0	90.0478	0	0	0	0	0.00124	0	0	0	0	0	0	0	0	0.3347	0	0	0	0	0	0	0	0	0	0	0	0	0
SRR5723822	0	0	0	0	0	0	0	0	0	0	0	0	0	0	0	0	0	0	1.33829	0	0	0	0	0	0	0	0	0	0	0	0	0	0	0	0	0	0	0	0	0	0	0	0	0	0	0	0	0	0
SRR5723823	0	0	0	0	0	0.0085	0	0	0	0	0	0	0	0	0	0	0	0	0	0	0	0	0	0	0	0	0	0	0	0	0	0	0	0	0	0	0	0	0	0	0	0	0	0	0	0	0	0	0
SRR5723828	0	0	0	0	0	0	0	0	0	0	0	0	0	0	0	0	0	0	0	0	0	74.0732	0	0	0	0	0	0	0	0	0.72382	0	0	0	0	5.80927	0	0	0	0	0	0	0	0	0	0	0	0	0
SRR5723829	0	0	0	0	0	0.07238	0	0	0	0	0.02799	0	0	0	0	0.0069	0	0	0	0	0	0	0	0	0	0	0	0	0	0	0.85273	0	0	0	0	2.75646	0	0	0	0	0	0	0	0	0	0	0	0	0
SRR5723838	0	0	0	0	0	0.04459	0	0	0	0	0	0	0	0	0	0	0	0	0	0	0	7.90982	0	0	0	0	0	0	0	0	0	0	0	0	0	0	0	0	0	0	0	0	0	0	0	0	0	0	0
SRR5723839	0	0	0	0	0	0.05158	0	0	0	0	0.0441	0	0	0	0	0	0	0	0.01255	0	0	83.8966	0	0	0	0	0	0.79467	0	0	0.42959	0	0	0	0	0.55356	0	0	0	0	0	0	0	0	0	0	0	0	0
SRR5723846	0	0	0	0	0	3.71838	0	1.84536	0	0	0	0	0	0	0	0	0	0.00863	0	0	0	87.3015	0	0	0	0	0.2544	0	0	0	0	0	0	0	0	3.79621	0	0	0	0	0	0	0	0	0	0	0	0	0
SRR5723847	0	0	0	0	0	0	0	0	0	0	0.02579	0	0	0	0	0	0	0	2.08757	0	0	77.6773	0	0	0	0	0	0	0	0	1.40813	0	0	0	0	8.75466	0	0	0	0	0	0	0	0	0	0	0	0	0
SRR5723854	0	0	0	0	0	0	0	0	0	0	0.02193	0	0	0	0	0.09023	0	0.02561	0	0	0	0	0	0	0	0	0	0	0	0	0	0	0	0	0	0	0	0	0	0	0	0	0	0	0	0	0	0	0
SRR5723855	0	0	0	0	0	0.04053	0	0	0	0	0	0	0	0	0	0.0212	0	0	0	0	0	62.8972	0	0	0	0	0	0	0	0	1.3727	0	0	0	0	0	0	0	0	0	0	0	0	0	0	0	0	0	0
SRR5723856	0	0	0	0	0	0.83857	0	0	0	0	0	0	0	0	0	0	0	0.99625	0.01865	0	0	21.5666	0	0	0	0	0	0	0	0	10.7746	0	0	0	0	3.98898	0	0	0	0	0	0	0	0	0	0	0	0.07409	0
SRR5723857	0	0	0	0	0	0.0173	0	0	0	0	0	0	0	0	0	0.03581	0	0	0	0	0	87.2972	0	0	0	0	0	0	0	0	1.31073	0	0	0	0	0.2957	0	0	0	0	0	0	0	0	0	0	0	0.00961	0
SRR5723862	0	0	0	0	0	0.05493	0	0	0	0	0	0	0	0	0	0.02302	0	0.02936	0.01044	0	0	96.9251	0	0	0	0	0	0	0	0	0	0	0	0	0	0	0	0	0	0	0	0	0	0	0	0	0	0	0
SRR5723863	0	0	0	0	0	0	0	0	0	0	0	0	0	0	0	0	0	0	0	0	0	97.1083	0	0	0	0	0	2.57919	0	0	0	0	0	0	0	0.03467	0	0	0	0	0	0	0	0	0	0	0	0	0
SRR5723866	0	0	0	0	0	0	0	0	0	0	0	0	0	0	0	0	0	0	0.00134	0	0	0.00031	0	0	0	0	0	0	0	0	0	0	0	0	0	13.4005	0	0	0	0	0	0	0	0	0	0	0	0	0
SRR5723867	0	0	0	0	0	0	0	0	0	0	0	0	0	0	0	0.0144	0	0	0	0	0	0	0	0	0	0	0	0	0	0	0	0	0	0	0	0	0	0	0	0	0	0	0	0	0	0	0	0	0
SRR5723874	0	0	0	0	0	0	0	0.63347	0	0	0	0	0	0	0	0.00535	0	0	0	0	0	58.9912	0	0	0	0	0	0	0	0	3.46881	0	0	0	0	17.1357	0	0	0	0	0	0	0	0	0	0	0	0	0
SRR5723875	0	0	0	0	0	0	0	0	0	0	0.00267	0	0	0	0	0	0	0	0	0	0	61.9958	0	0	0	0	0	0	0	0	1.27129	0	0	0	0	9.73329	0	0	0	0	0	0	0	0	0	0	0	0	0
SRR5723876	0	0	0	0	0	0.02422	0	0	0	0	0	0	0	0	0	0.23776	0	0.0254	0	0	0	80.5259	0	0	0	0	0	0	0	0	0.18454	0	0	0	0	0	0	0	0	0	0	0	0	0	0	0	0	0	0
SRR5723877	0	0	0	0	0	0.21596	0	0	0	0	0	0	0	0	0	0.02539	0	0	0	0	0	97.7528	0	0	0	0	0	0	0	0	0	0	0	0	0	0	0	0	0	0	0	0	0	0	0	0	0	0	0
SRR5723884	0	0	0	0	0	1.22764	0	0	0	0	0.00557	0	0	0	0	0	0	0	0	0	0	82.3986	0	0	0	0	0	0	0	0	0.20411	0	0	0	0	8.11967	0	0	0	0	0	0	0	0	0	0	0	0	0
SRR5723885	0	0	0	0	0.03926	1.69681	0	0.01511	0	0	0	0	0	0	0	0	0	0	0	0	0	59.6466	0	0	0	0	0	0	0	0	3.70682	0	0	0	0	18.6246	0	0	0	0	0	0	0	0	0	0	0	0	0
SRR7217477	0	0	0	0	0	0	0	0	0	0	0	0	0	0	0	0.07454	0	0	0	0	0	0	0	0	0	0	0.00296	0	0	0	0.06251	0	0	0	0	0	0	0	0	0	0	0	0	0	0	0	0	0	0
SRR7217478	0	0	0	0	0	0	0	0	0	0	0	0	0	0	0	0.55025	0	2.08309	0.09687	0	0	0	0	0	0	0	0	0	0	0	0.38317	0	0	0	0	0	0	0	0	0	0	0	0	0	0	0	0	0	0
SRR7217479	0	0	0	0	0	0	0	0	0	0	0	0	0	0	0	0	0	0	0	0	0	67.5051	0	0	0	0	0	0	0	0	0.20087	0	0	0	0	0	0	0	0	0	0	0	0	0	0	0	0	0	0
SRR7217480	0	0	0	0	0	0	0	0	0	0	0	0	0	0	0	0	0	0	0	0	0	37.8093	0	0	0	0	0	0	0	0	0.25378	0	0	0	0	0	0	0	0	0	1.24029	0	0	0	0	0	0	0	0
SRR7217481	0	0	0	0	0	0	0	0.08154	0	0	0	0	0	0	0	0	0	0	0	0	0	58.0298	0	0	0	0	0	0	0	0	1.21238	0	0	0	0	0	0	0	0	0	0	0	0	0	0	0	0	0	0
SRR7217482	0	0	0	0	0	0	0	0	0	0	0	0	0	0	0	0.56176	0	0.52992	0.01587	0	0	43.7128	0	0	0	0	0	0	0	0	0.47009	0	0	0	0	0	0	0	0	0	0	0	0	0	0	0	0	0	0
SRR7217483	0	0	0	0	0	0	0	0.05955	0	0	0	0	0	0	0	0	0	0	0	0	0	59.3464	0	0	0	0	0	0	0	0	1.28329	0	0	0	0	0	0	0	0	0	0	0	0	0	0	0	0	0	0
SRR7217484	0	0	0	0	0	0	0	0	0	0	0	0	0	0	0	0	0	0	0	0	0	85.5681	0	0	0	0	0	0	0	0	0.9291	0	0	0	0	3.62973	0	0	0	0	0	0	0	0	0	0	0	0	0
SRR7217485	0	0	0	0	0	0	0	0	0	0	0	0	0	0	0	0	0	0	0	0	0	55.2603	0	0	0	0	0	0	0	0	0.87391	0	0	0	0	0	0	0	0	0	0	0	0	0	0	0	0	0	0
SRR7217486	0	0	0	0	0	0.01863	0	0	0	0	0	0	0	0	0	0.08664	0	0	0	0	0	84.3809	0	0	0	0	0	0	0	0	0.2409	0	0	0	0	4.95266	0	0	0	0	0	0	0	0	0	0	0	0	0
SRR7217487	0	0	0	0	0	0	0	0	0	0	0	0	0	0	0	0	0	0	0	0	0	0	0	0	0	0	0	0	0	0	0	0	0	0	0	0.21458	0	0	0	0	0	0	0	0	0	0	0	0	0
SRR7217488	0	0	0	0	0	0.02807	0	0	0	0	0	0	0	0	0	0	0	0	0	0	0	78.3543	0	0	0	0	0	0	0	0	0.50249	0	0.04962	0	0	1.7784	0	0	0	0	0	0	0	0	0	0	0	0	0
SRR7217489	0	0	0	0	0	0	0	0	0	0	0	0	0	0	0	0	0	0	0.02917	0	0	94.6223	0	0	0	0	0	0	0	0	1.20437	0	0	0	0	0.48375	0	0	0	0	0	0	0	0	0	0	0	0	0
SRR7217490	0	0	0	0	0	0	0	0	0	0	0	0	0	0	0	0	0	0	0	0	0	0	0	0	0	0	0	0	0	0	0	0	0	0	0	0	0	0	0	0	0	0	0	0	0	0	0	0	0
SRR7217491	0	0	0	0	0	0	0	0	0	0	0	0	0	0	0	0.02584	0	0	0	0	0	85.9808	0	0	0	0	0	0	0	0	0	0	0	0	0	0.6508	0	0	0	0	0	0	0	0	0	0	0	0	0
SRR7217492	0	0	0	0	0	0.00708	0	0	0	0	0	0	0	0	0	0	0	0	0	0	0	89.6377	0	0	0	0	0	0	0	0	0.74628	0	0.0071	0	0	0.3253	0	0	0	0	0	0	0	0	0	0	0	0	0
SRR7217493	0	0	0	0	0	0.00586	0	0	0	0	0	0	0	0	0	0	0	0	0	0	0	90.2541	0	0	0	0	0	0	0	0	0.63587	0	0	0	0	1.00067	0	0	0	0	0	0	0	0	0	0	0	0	0
SRR7217494	0	0	0	0	0	0	0	0	0	0	0	0	0	0	0	0	0	0	0	0	0	77.2979	0	0	0	0	0	0	0	0	0.32971	0	0.01769	0	0	6.2158	0	0	0	0	0	0	0	0	0	0	0	0	0
SRR7217495	0	0	0	0	0	0	0	0	0	0	0.02949	0	0	0	0	0.01455	0	0	0	0	0	14.5185	0	0	0	0	0	0	0	0	1.25737	0	0	0	0	0.00363	0	0	0	0	0	0	0.11899	0	0	0	0	0	0
SRR7217496	0	0	0	0	0	0	0	0	0	0	0	0	0	0	0	0	0	0	0	0	0	0	0	0	0	0	0	0	0	0	0	0	0	0	0	0	0	0	0	0	0	0	0	0	0	0	0	0	0
SRR7217497	0	0	0	0	0	0	0	0	0	0	0	0	0	0	0	0	0	0	0	0	0	21.2136	0	0	0	0	0	2.33018	0	0	0.00511	0	0	0	0	16.7406	0	0	0	0	0	0	0	0	0	0	0	0	0
SRR7217498	0	0	0	0	0	0	0	0	0	0	0	0	0	0	0	0	0	0	0	0	0	39.1341	0	0	0	0	0	7.39889	0	0	0.06138	0	0	0	0	5.70277	0	0	0	0	0	0	0	0	0	0	0	0	0
SRR7217499	0	0	0	0	0	0	0	0	0	0	0	0	0	0	0	0	0	0	0	0	0	40.0892	0	0	0	0	0	7.62458	0	0	0.06593	0	0	0	0	3.52624	0	0	0	0	0	0	0	0	0	0	0	0	0
SRR7217500	0	0	0	0	0	0	0	0	0	0	0	0	0	0	0	0	0	0	0	0	0	15.8922	0	0	0	0	0	4.87096	0	0	0	0	0	0	0	13.5778	0	0	0	0	0	0	0	0	0	0	0	0	0
SRR7217501	0	0	0	0	0	0	0	0	0	0	0	0	0	0	0	0.00186	0	0	0	0	0	27.4422	0	0	0	0	0	0	0	0	0.04395	0	0	0	0	31.5982	0	0	0	0	0	0	0	0	0	0	0	0	0
SRR7217502	0	0	0	0	0	0	0	0	0	0	0	0	0	0	0	0	0	0	0	0	0	18.583	0	0	0	0	0	5.80431	0	0	0.09589	0	0	0	0	25.8593	0	0	0	0	0	0	0	0	0	0	0	0	0
SRR7217503	0	0	0	0	0	0	0	0	0	0	0.01681	0	0	0	0	0	0	0	0	0	0	46.3601	0	0	0	0	0	6.64435	0	0	0	0	0	0	0	3.51303	0	0	0	0	0	0	4.01831	0	0	0	13.4179	0	0
SRR7217504	0	0	0	0	0	0.00092	0	0	0	0	0	0	0	0	0	0	0	0.01233	0	0	0	14.1773	0	0	0	0	0	3.86621	0	0	0.07658	0	0	0.00446	0	15.1817	0	0	0	0	0	0	0.15352	0	0	0	0	0	0
SRR7217506	0	0	0	0	0	0.46852	0	0	0	0	0	0	0	0	0	0.0856	0	0.16022	0.23529	0	0	3.02563	0	0	0	0	0.00822	0	0	0	1.8078	0	0	0	0	0.3502	0	0	0	0	0	0	0.01758	0	0	0	0	0	0
SRR7217507	0	0	0	0	0	0	0	0	0	0	0.02378	0	0	0	0	0.01323	0	0	0	0	0	16.1172	0	0	0	0	0	0	0	0	1.45482	0	0	0	0	0	0	0	0	0	0	0	0.1135	0	0	0	0	0	0
SRR7217508	0	0	0	0	0	0.0459	0	0	0	0	0	0	0	0	0	0.01749	0	0	0	0	0	10.1398	0	0	0	0	0	0	0	0	2.08972	0	0	0	0	0.85174	0	0	0	0	0	0	0	0	0	0	0	0	0
SRR7217509	0	0	0	0	0	0	0	0	0	0	0	0	0	0	0	0	0	0	0	0	0	9.45678	0	0	0	0	0	1.2903	0	0	0.05798	0	0	0	0	12.6315	0	0	0	0	0	0	8.48009	0	0	0	28.1462	0	0
SRR7217511	0	0	0	0	0	0.06974	0	0	0	0	0	0	0	0	0	0	0	0	0	0	0	68.3106	0	0	0	0	0	0	0	0	0.53855	0	0	0	0	8.24155	0	0	0	0	0	0	0.50618	0	0	0	0	0.03245	0
SRR7217512	0	0	0	0	0	0	0	0.00288	0	0	0	0	0	0	0	0	0	0	0	0	0	54.3805	0	0	0	0	0	0	0	0	0.46148	0	0	0	0	0.62942	0	0	0	0	0	0	0.18363	0	0	0	0	0.05596	0
SRR7217522	0	0	0	0	0	0.10313	0	0	0	0	0	0	0	0	0	0.17621	0	0	0	0	0	7.9853	0	0	0	0	0	0	0	0	1.90577	0	0	0	0	1.08629	0	0	0	0	0	0	0	0	0	0	0	0	0
SRR7217534	0	0	0	0	0	0	0	0	0	0	0	0	0	0	0	0	0	0	0	0	0	85.2074	0	0	0	0	0	0	0	0	0.54684	0	0	0	0	1.36295	0	0	0	0	0	0	5.18467	0	0	0	0	0	0
SRR7217535	0	0	0	0	0	0.06309	0	0	0	0	0	0	0	0	0	0	0	0	0	0	0	86.4628	0	0	0	0	0	0	0	0	0.84463	0	0	0	0	1.55385	0	0	0	0	0	0	0	0	0	0	0	0	0
SRR7217536	0	0	0	0	0	0	0	0	0	0	0	0	0	0	0	0	0	0	0	0	0	84.298	0	0	0	0	0	0	0	0	0.84413	0	0	0	0	1.25168	0	0	0	0	0	0	0.77821	0	0	0	0	0	0
SRR7217537	0	0	0	0	0	0	0	0	0	0	0	0	0	0	0	0	0	0	0	0	0	82.9001	0	0	0	0	0	0	0	0	1.34618	0	0	0	0	1.26506	0	0	0	0	0	0	6.41505	0	0	0	0	0	0
SRR7217538	0	0	0	0	0	0	0	0	0	0	0	0	0	0	0	0	0	0	0	0	0	54.8475	0	0	0	0	0	2.30299	0	0	0.25863	0	0.00179	0	0	0.90499	0	0	0	0	0	0	0.47333	0	0	0	0.08707	0.13367	0
SRR7217539	0	0	0	0	0	0.06207	0	0	0	0	0	0	0	0	0	0	0	0	0	0	0	75.9156	0	0	0	0	0	0	0	0	0.79925	0	0	0	0	14.223	0	0	0	0	0	0	0	0	0	0	0	0	0
SRR7217540	0	0	0	0	0	0	0	0	0	0	0	0	0	0	0	0	0	0	1.11094	0	0	0	0	0	0	0	0	0	0	0	0.21514	0	0	0	0	86.5011	0	0	0	0	0	0	0	0	0	0	0	0	0
SRR7217541	0	0	0	0	0	0	0	0	0	0	0	0	0	0	0	0	0	0	0	0	0	55.6923	0	0	0	0	0	2.14914	0	0	0.39863	0	0	0	0	4.36006	0	0	0	0	0	0	2.77436	0	0	0	0.05986	0.95842	0
SRR7217542	0	0	0	0	0	0	0	0	0	0	0	0	0	0	0	0	0	0	0	0	0	0	0	0	0	0	0	0	0	0	1.41854	0	0	0	0	0	0	0	0	0	0	0	0	0	0	0	0	0	0
SRR7217543	0	0	0	0	0	0	0	0	0	0	0	0	0	0	0	0	0	0	0	0	0	79.9373	0	0	0	0	0	0	0	0	0.98112	0	0	0	0	0.71766	0	0	0	0	0	0	0.08069	0	0	0	0	0	0
SRR7217546	0	0	0	0	0	0	0	0	0	0	0	0	0	0	0	0.00486	0	0.03935	0	0	0	71.5634	0	0	0	0	0	0	0	0	0	0	0	0	0	0	0	0	0	0	0	0	0	0	0	0	0	0	0
SRR7217547	0	0	0	0	0	1.15598	0	0	0	0	0	0	0	0	0	0	0	0	0	0	0	83.198	0	0	0	0	0	0	0	0	0.19218	0	0	0	0	0.78788	0	0	0	0	0	0	0	0	0	0	0	0	0
SRR7217548	0	0	0	0	0	0.44546	0	0	0	0	0	0	0	0	0	0.00209	0	0	0	0	0	83.2767	0	0	0	0	0	0	0	0	0.11951	0	0	0	0	1.21667	0	0	0	0	0	0	0	0	0	0	0	0	0
SRR7217549	0	0	0	0	0	2.59106	0	0	0	0	0	0	0	0	0	0	0	0	0	0	0	84.2457	0	0	0	0	0	0	0	0	0.22177	0	0	0	0	0.06742	0	0	0	0	0	0	0	0	0	0	0	0	0
SRR7217550	0	0	0	0	0	1.01124	0	0	0	0	0	0	0	0	0	0	0	0	0	0	0	56.6955	0	0	0	0	0	0	0	0	0.2598	0	0	0	0	2.4432	0	0	0	0	0	0	0	0	0	0	0	0	0
SRR7217551	0	0	0	0	0	0.56179	0	0	0	0	0	0	0	0	0	0	0	0	0	0	0	52.7005	0	0	0	0	0	0	0	0	0.14837	0	0	0	0	2.3439	0	0	0	0	0	0	0	0	0	0	0	0	0
SRR7217553	0	0	0	0	0	0	0	0.12001	0	0	0	0	0	0	0	0.15154	0	0	0	0	0	9.14066	0	0	0	0	0	6.36483	0	0	0	0	0	0	0	5.21805	0	0	0	0	0	0	0.57238	0	0	0.41867	0	0	0
SRR7217557	0	0	0	0	0	1.11658	0	0	0	0	0	0	0	0	0	0	0	0	0	0	0	65.8115	0	0	0	0	0	0	0	0	0.23152	0	0	0	0	4.20529	0	0	0	0	0	0	0	0	0	0	0	0	0
SRR7217563	0	0	0	0	0	0	0	0	0	0	0	0	0	0	0	0	0	0	0	0	0	0	0	0	0	0	0	0	0	0	0.14344	0	0	0	0	0	0	0	0	0	0	0	0	0	0	0	0	0	0
SRR7217564	0	0	0	0	0	0	0	0	0	0	0	0	0	0	0	0	0	0	0	0	0	0	0	0	0	0	0	0	0	0	1.01821	0	0	0	0	0	0	0	0	0	0	0	0	0	0	0	0	0	0
SRR7217565	0	0	0	0	0	0	0	0	0	0	0	0	0	0	0	0	0	0	0	0	0	0	0	0	0	0	0	0	0	0	0.99894	0	0	0	0	0	0	0	0	0	0	0	0	0	0	0	0	0	0
SRR7217566	0	0	0	0	0	0	0	0.00422	0	0	0	0	0	0	0	0	0	0	0	0	0	82.4523	0	0	0	0	0	0	0	0	0.47007	0	0	0	0	0.0338	0	0	0	0	0	0	0.02325	0	0	0	0	0.01977	0
SRR7217569	0	0	0	0	0	0	0	0.10447	0	0	0	0	0	0	0	0.05575	0	0	0	0	0	63.2011	0	0	0	0	0	0	0	0	0.18358	0	0	0	0	0.10844	0	0	0	0	0	0	0.11924	0	0	0	0	0	0
SRR7217570	0	0	0	0	0	0	0	0	0	0	0	0	0	0	0	0	0	0	0	0	0	0	0	0	0	0	0	0	0	0	0	0	0	0	0	20.8488	0	0	0	0	0	0	1.03714	0	0	0	0	0	0
SRR7217571	0	0	0	0	0	0	0	0.00437	0	0	0	0	0	0	0	0	0	0	0	0	0	37.6917	0	0	0	0	0	0	0	0	0.51115	0	0	0	0	0.99825	0	0	0	0	0	0	0.10044	0	0	0	0	0	0
SRR7217572	0	0	0	0	0	0	0	0	0	0	0	0	0	0	0	0	0	0	0	0	0	41.7133	0	0	0	0	0	0.26208	0	0	0.12713	0	0	0	0	0	0	0	0	0	0.17298	0	0	0	0	0	0	0	0
SRR7217573	0	0	0	0	0	0	0	0	0	0	0	0	0	0	0	0	0	0	0	0	0	56.6482	0	0	0	0	0	0	0	0	0.26658	0	0	0	0	0.02823	0	0	0	0	0	0	0.04058	0	0	0	0	0	0
SRR7217574	0	0	0	0	0	0	0	0	0	0	0	0	0	0	0	0	0	0	0	0	0	22.1671	0	0	0	0	0	0	0	0	1.04025	0	0.00715	0	0	51.7419	0	0	0	0	0	0.17309	3.10089	0	0	0	0	2.28457	0
SRR7217575	0	0	0	0	0	0	0	0	0	0	0	0	0	0	0	0	0	0	0	0	0	66.9361	0	0	0	0	0	0	0	0	0.47308	0	0.06029	0	0	0.03411	0	0	0	0	0	0	0.01	0	0	0	0	0.0307	0
SRR7217576	0	0	0	0	0	0.01123	0	0.0026	0	0	0	0	0	0	0	0	0	0	0	0	0	45.7284	0	0	0	0	0	10.0921	0	0	0.21605	0	0.03145	0	0	0.07289	0	0	0	0	0	0	0.02861	0	0	0	0	0.03796	0
SRR7217577	0	0	0	0	0	0	0	0	0	0	0	0	0	0	0	0	0	0.0344	0	0	0	45.1376	0	0	0	0	0	0	0	0	0.05256	0	0	0	0	0	0	0	0	0	0	0	0	0	0	0	0	0	0
SRR7217578	0	0	0	0	0	0	0	0	0	0	0	0	0	0	0	0	0	0	0	0	0	65.6351	0	0	0	0	0	4.66472	0	0	0.28682	0	0	0	0	0	0	0	0	0	0.73497	0	0	0	0	0	0	0	0
SRR7217579	0	0	0	0	0	0	0	0	0	0	0	0	0	0	0	0	0	0	0	0	0	46.9005	0	0	0	0	0	0	0	0	0.26898	0	0	0	0	0	0	0	0	0	0	0	0	0	0	0	0	0	0
SRR7217580	0	0	0	0	0	0	0	0	0	0	0	0	0	0	0	0	0	0.04437	0.0041	0	0	0	0	0	0	0	0	0	0	0	0	0	0	0	0	0	0	0	0	0	0	0	0	0	0	0	0	0	0
SRR7217581	0	0	0	0	0	0	0	0	0	0	0	0	0	0	0	0	0	0	0	0	0	42.8734	0	0	0	0	0	0	0	0	0.02205	0	0	0	0	0	0	0	0	0	0	0	0	0	0	0	0	0	0
SRR7217583	0	0	0	0	0	0	0	0	0	0	0	0	0	0	0	0	0	0	0	0	0	44.6368	0	0	0	0	0	0	0	0	0	0	0	0	0	0	0	0	0	0	0	0	0	0	0	0	0	0	0
SRR7217584	0	0	0	0	0	0	0	0	0	0	0	0	0	0	0	0	0	0	0	0	0	0	0	0	0	0	0	0	0	0	0	0	0	0	0	0	0	0	0	0	0	0	0	0	0	0	0	0	0
SRR7217585	0	0	0	0	0	0	0	0	0	0	0	0	0	0	0	0	0	0	0	0	0	0	0	0	0	0	0	0	0	0	0	0	0	0	0	4.41371	0	0	0	0	0	0	1.22629	0	0	0	0	0	0
SRR7217586	0	0	0	0	0	0	0	0	0	0	0	0	0	0	0	0.00668	0	0	0	0	0	47.6853	0	0	0	0	0	0	0	0	0.49791	0	0	0	0	1.0915	0	0	0	0	0	0	0.02559	0	0	0	0	0	0
SRR7217587	0	0	0	0	0	0.04389	0	0	0	0	0.00139	0	0	0	0	0	0	0	0	0	0	71.0457	0	0	0	0	0	0	0	0	0.60617	0	0	0	0	0.03242	0	0	0	0	0	0	0.02467	0	0	0	0	0	0
SRR7217588	0	0	0	0	0	0	0	0	0	0	0	0	0	0	0	0	0	0	0	0	0	74.1825	0	0	0	0	0	0	0	0	0.46096	0	0	0	0	1.13245	0	0	0	0	0	0	0.16939	0	0	0	0	0	0
SRR7217589	0	0	0	0	0	0	0	0	0	0	0	0	0	0	0	0	0	0	0	0	0	96.0288	0	0	0	0	0	0	0	0	0.02642	0	0	0	0	0.05288	0	0	0	0	0	0	0.10048	0	0	0	0	0	0
SRR7217590	0	0	0	0	0	0	0	0	0	0	0	0	0	0	0	0	0	0	0	0	0	58.8962	0	0	0	0	0	0	0	0	0.32092	0	0	0	0	3.45783	0	0	0	0	0	0	3.49575	0	0	0	0	0.33927	0
SRR7217591	0	0	0	0	0	0	0	0	0	0	0	0	0	0	0	0	0	0	0	0	0	61.5629	0	0	0	0	0	0	0	0	0.49999	0	0	0	0	8.05727	0	0	0	0	0	0	1.76255	0	0	0	0	1.94122	0
SRR7217592	0	0	0	0	0	0.01182	0	0	0	0	0	0	0	0	0	0	0	0	0	0	0	80.471	0	0	0	0	0	0	0	0	0.65903	0	0	0	0	0.03383	0	0	0	0	0	0	0	0	0	0	0	0	0
SRR7217593	0	0	0	0	0	0.02238	0	0.00906	0	0	0	0	0	0	0	0	0	0	0	0	0	55.2381	0	0	0	0	0	0	0	0	0.45698	0	0	0	0	0.61436	0	0	0	0	0	0	0.21394	0	0	0	0	0.05822	0
SRR7217594	0	0	0	0	0	0	0	0	0	0	0	0	0	0	0	0	0	0	0	0	0	51.2181	0	0	0	0	0	0	0	0	0.84712	0	0	0	0	2.85121	0	0	0	0	0	0	2.85611	0	0	0	0	0.45805	0
SRR7217605	0	0	0	0	0	0	0	0	0	0	0	0	0	0	0	0	0	0	0	0	0	74.4308	0	0	0	0	0	0	0	0	0.66946	0	0	0	0	0	0	0	0	0	0	0	0	0	0	0	0	0	0
SRR7217606	0	0	0	0	0	0	0	0.00554	0	0	0	0	0	0	0	0	0	0.07391	0	0	0	65.8326	0	0	0	0	0	0	0	0	0.76768	0	0	0	0	0	0	0	0	0	0	0	0	0	0	0	0	0	0
SRR7217607	0	0	0	0	0	0.48486	0	0	0	0	0	0	0	0	0	0.28546	0	0	0	0	0	56.5005	0	0	0	0	0	14.265	0	0	0	0	0	0	0	0.01753	0	0	0	0	0	0	0.03669	0	0	0	0	0	0
SRR7217608	0	0	0	0	0	0	0	0	0	0	0	0	0	0	0	0.04322	0	0	0	0	0	0	0	0	0	0	0	0	0	0	0.38437	0	0	0	0	0	0	0	0	0	0	0	0	0	0	0	0	0	0
SRR7217610	0	0	0	0	0	0	0	0	0	0	0	0	0	0	0	0	0	0	0	0	0	9.26268	0	0	0	0	0	3.61815	0	0	0	0	0	0	0	24.9306	0	0	0	0	0	0	0.76908	0	0	11.8341	0	0	0
SRR7217611	0	0	0	0	0	0	0	0.05774	0	0	0	0	0	0	0	0.08838	0	1.43353	0.03617	0	0	44.2017	0	0	0	0	0	0	0	0	0.51771	0	0	0	0	0	0	0	0	0	0	0	0	0	0	0	0	0	0
SRR7217612	0	0	0	0	0	0	0	0	0	0	0	0	0	0	0	0.04035	0	0	0	0	0	0	0	0	0	0	0	0	0	0	0.47402	0	0	0	0	0	0	0	0	0	0	0	0	0	0	0	0	0	0
SRR7217613	0	0	0	0	0	0	0	0	0	0	0	0	0	0	0	0	0	0.02269	0.03623	0	0	53.2889	0	0	0	0	0	0	0	0	0.84254	0	0	0	0	0	0	0	0	0	0	0	0	0	0	0	0	0	0
SRR7217614	0	0	0	0	0	0	0	0.09067	0	0	0	0	0	0	0	0.06526	0	1.64009	0.06621	0	0	64.7529	0	0	0	0	0	0	0	0	1.00144	0	0	0	0	0	0	0	0	0	0	0	0	0	0	0	0	0	0
SRR7217637	0	0	0	0	0	0	0	0	0	0	0	0	0	0	0	0.03831	0	0	0	0	0	17.3673	0	0	0	0	0	0	0	0	0	0	0	0	0	0	0	0	0	0	0	0	71.9717	0	0	0	0	0	0
SRR7217638	0	0	0	0	0	0.0786	0	0.01039	0	0	0	0	0	0	0	0.2206	0	0	0	0	0	0	0	0	0	0	0.244	8.02975	0	0	0	0	0	0	0	12.8563	0	0	0	0	0	0	3.75119	0	0	0.50652	0	0	0
SRR7217639	0	0	0	0	0	0.16817	0	0	0	0	0	0	0	0	0	0.45108	0	0	0	0	0	0.01243	0	0	0	0	0.101	9.60349	0	0	0	0	0	0	0	0.69204	0	0	0	0	0	0	0.19965	0	0	0	0	0	0
SRR7217640	0	0	0	0	0	0.06877	0	0	0	0	0	0	0	0	0	0.13539	0	0	0	0	0	9.3928	0	0	0	0	0	7.26261	0	0	0	0	0	0	0	0.28936	0	0	0	0	0	0	0.15679	0	0	0.06456	0	0	0
SRR7217641	0	0	0	0	0	0	0	0	0	0	0	0	0	0	0	0.00636	0	0	0	0	0	0.30282	0	0	0	0	0	6.64296	0	0	0	0	0	0	0	3.27985	0	0	0	0	0	0	1.22583	0	0	1.09951	0	0	0
SRR7217642	0	0	0	0	0	0	0	0	0	0	0	0	0	0	0	0	0	0	0	0	0	4.98658	0	0	0	0	0	3.27252	0	0	0	0	0	0	0	31.5254	0	0	0	0	0	0	6.16485	0	0	6.9828	0	0	0
SRR7217643	0	0	0	0	0	0.27324	0	0	0	0	0	0	0	0	0.05219	0.08268	0	0	0	0	0	15.1995	0	0	0	0	0	6.49867	0	0	0	0	0	0	0	14.5208	0	0	0	0	0	0	2.38699	0	0	2.36933	0	0	0
SRR7217644	0	0	0	0	0	0	0	0	0	0	0	0	0	0	0	0	0	0	0	0	0	0.89687	0	0	0	0	0	0.82563	0	0	0	0	0	0	0	29.4657	0	0	0	0	0	0	4.89788	0	0	8.99984	0	0	0
SRR7217654	0	0	0	0	0	0	0	0	0	0	0	0	0	0	0	0	0	0	0	0	0	51.0721	0	0	0	0	0	1.7127	0	0	0.32515	0	0	0	0	6.54524	0	0	0	0	0	0	5.9644	0	0	0	0	7.15827	0
SRR7217655	0	0	0	0	0	0	0	0	0	0	0	0	0	0	0	0	0	0	0	0	0	35.9873	0	0	0	0	0	0	0	0	0.18346	0	0	0	0	0	0	0	0	0	0	0	0	0	0	0	0	0	0
SRR7217656	0	0	0	0	0	0	0	0.05603	0	0	0	0	0	0	0	0	0	0	0	0	0	53.6519	0	0	0	0	0	2.3604	0	0	0.19974	0	0	0	0	2.71584	0	0	0	0	0	0	1.67522	0	0	0	0	2.74104	0
SRR7217658	0	0	0	0	0	0	0	0	0	0	0	0	0	0	0	0	0	0	0	0	0	74.6844	0	0	0	0	0	4.12727	0	0	0.37182	0	0	0	0	0.83959	0	0	0	0	0	0	0.33602	0	0	0	0	2.91411	0
SRR7217661	0	0	0	0	0	0	0	0	0	0	0	0	0	0	0	0.06203	0	0	0	0	0	4.93179	0	0	0	0	0	0	0	0	2.31817	0	0	0	0	1.35328	0	0	0	0	0	0	0	0	0	0	0	0	0
SRR7217662	0	0	0	0	0	0	0	0.07568	0	0	0	0	0	0	0	0	0	0	0	0	0	68.5831	0	0	0	0	0	0	0	0	0.36016	0	0	0	0	0	0	0	0	0	0	0	0	0	0	0	0	0	0
SRR7217687	0	0	0	0	0	0	0	0	0	0	0	0	0	0	0	0.11065	0	0	0	0	0	0	0	0	0	0	0	0	0	0	0	0	0	0	0	0	0	0	0	0	0	0	0	0	0	0	0	0	0
SRR7217689	0	0	0	0	0	0	0	0	0	0	0	0	0	0	0	0.02355	0	0	0	0	0	0	0	0	0	0	0	0	0	0	0	0	0	0	0	0	0	0	0	0	0	0	0	0	0	0	0	0	0
SRR7217690	0	0	0	0	0	0	0	0	0	0	0	0	0	0	0	0	0	0	0	0	0	0	0	0	0	0	0	0	0	0	0.15688	0	0	0	0	0	0	0	0	0	0	0	0	0	0	0	0	0	0
SRR7217691	0	0	0	0	0	0	0	0	0	0	0	0	0	0	0	0	0	0	0	0	0	0	0	0	0	0	0	0	0	0	0.20632	0	0	0	0	0	0	0	0	0	0	0	0	0	0	0	0	0	0
SRR7217692	0	0	0	0	0	0	0	0	0	0	0	0	0	0	0	0.03871	0	0	0	0	0	0	0	0	0	0	0.06701	0	0	0	2.50509	0	0	0	0	0	0	0	0	0	0	0	0	0	0	0	0	0	0
SRR7217693	0	0	0	0	0	0.00899	0	0	0	0	0	0	0	0	0	0	0	0.06027	0	0	0	0	0	0	0	0	0	0	0	0	0.22297	0	0	0	0	0	0	0	0	0	0	0	0	0	0	0	0	0	0
SRR7217694	0	0	0	0	0	0	0	0	0	0	0	0	0	0	0	0.0905	0	0	0	0	0	0	0	0	0	0	0	0	0	0	0	0	0	0	0	0	0	0	0	0	0	0	0	0	0	0	0	0	0
SRR7217695	0	0	0	0	0	0	0	0	0	0	0	0	0	0	0	0	0	0.02849	0	0	0	0	0	0	0	0	0	0	0	0	0	0	0	0	0	0	0	0	0	0	0	0	0	0	0	0	0	0	0
SRR7217696	0	0	0	0	0	0	0	0	0	0	0	0	0	0	0	0	0	0	0	0	0	0	0	0	0	0	0	0	0	0	0.87618	0	0	0	0	0	0	0	0	0	0	0	0	0	0	0	0	0	0
SRR7217697	0	0	0	0	0	0	0	0	0	0	0	0	0	0	0	1.16974	0	0	0	0	0	0	0	0	0.09986	0	0.07969	0	0	0	0	0	0	0	0	0	0	0	0	0	0	0	0	0	0	0	0	0	0
SRR7217698	0	0	0	0	0	0.03367	0	0	0	0	0	0	0	0	0	0	0	0	0	0	0	0	0	0	0	0	0	0	0	0	0.69009	0	0	0	0	0	0	0	0	0	0	0	0	0	0	0	0	0	0
SRR7217699	0	0	0	0	0	0	0	0	0	0	0	0	0	0	0	0.04775	0	0	0	0	0	0	0	0	0	0	0	0	0	0	0.19046	0	0	0	0	0	0	0	0	0	0	0	0	0	0	0	0	0	0
SRR7217700	0	0	0	0	0	0	0	0	0	0	0	0	0	0	0	0.0672	0	0	0	0	0	0	0	0	0.02014	0	0	0	0	0	0	0	0	0	0	0	0	0	0	0	0	0	0	0	0	0	0	0	0
SRR7217702	0	0	0	0	0	0.03521	0	0	0	0	0	0	0	0	0	0.08813	0	0	0	0	0	50.8971	0	0	0	0	0.00364	0	0	0	0.09193	0	0	0	0	9.31626	0	0	0	0	0	0	7.09101	0	0	0	0	0	0
SRR7217703	0	0	0	0	0	0	0	0.02458	0	0	0	0	0	0	0	0.01543	0	0	0	0	0	60.7875	0	0	0	0	0	0	0	0	1.34308	0	0.09189	0	0	0.00197	0	0	0	0	0	0	0	0	0	0	0	0	0
SRR7217704	0	0	0	0	0	0.01181	0	0	0	0	0	0	0	0	0	0	0	0	0	0	0	53.6365	0	0	0	0	0	0	0	0	0.56127	0	0	0	0	0.58913	0	0	0	0	0	0	0.05489	0	0	0	0	0.08512	0
SRR7217705	0	0	0	0	0	0	0	0	0	0	0	0	0	0	0	0	0	0	0	0	0	10.4837	0	0	0	0	0	0	0	0	0.60167	0	0	0	0	52.1272	0	0	0	0	0	0	8.60983	0	0	0	0	0.45004	0
SRR7217708	0	0	0	0	0	0	0	0	0	0	0	0	0	0	0	0	0	0	0	0	0	27.7117	0	0	0	0	0	0	0	0	0.46823	0	0	0	0	39.3991	0	0	0	0	0	0	2.67348	0	0	0	0	0.76195	0
SRR7217738	0	0	0	0	0	0	0	0	0	0	0	0	0	0	0	0.0067	0	0	0	0	0	60.0222	0	0	0	0	0	0	0	0	1.91382	0	0	0	0	0	0	0	0	0	0	0	0	0	0	0	0	0	0
SRR7217739	0	0	0	0	0	0.15232	0	0	0	0	0	0	0	0	0	0	0	0	0	0	0	90.0439	0	0	0	0	0.0084	0	0	0	0.31318	0	0	0	0	0	0	0	0	0	0	0	0	0	0	0	0	0	0
SRR7217741	0	0	0	0	0	0.01728	0	0.00328	0	0	0	0	0	0	0	0.06322	0	0	0	0	0	94.0519	0	0	0	0	0	0	0	0	0.02013	0	0	0	0	0	0	0	0	0	0	0	0	0	0	0	0	0	0
SRR7217742	0	0	0	0	0	0.05274	0	0.30602	0	0	0	0	0	0	0	0.04832	0	0	0	0	0	75.7544	0	0	0	0	0	0	0	0	0.69055	0	0	0	0	0	0	0	0	0	0	0	0	0	0	0	0.03947	0	0
SRR7217754	0	0	0	0	0	0	0	0	0	0	0	0	0	0	0	0.03601	0	0	0	0	0	0.28384	0	0	0	0	0	6.29036	0	0	0	0	0	0	0	3.24754	0	0	0	0	0	0	1.20084	0	0	1.05755	0	0	0
SRR7217755	0	0	0	0	0	0.02633	0	0	0	0	0	0	0	0	0	0.31098	0	0	0	0	0	0	0	0	0	0	0.01278	0.51737	0	0	0	0	0	0	0	2.01476	0	0	0	0	0	0	0	0	0	0.32958	0	0	0
SRR7217761	0	0	0	0	0	0	0	0	0	0	0	0	0	0	0	0.63096	0	0	0	0	0	0	0	0	0	0	0	0	0	0	0	0	0	0	0	0	0	0	0	0	0	0	0	0	0	0	0	0	0
SRR7217764	0	0	0	0	0	0	0	0.73743	0	0	0	0	0	0	0	0	0	0	0	0	0.21702	8.47331	0	0	0	0	0	0	0	0	0	0	0	0	0	24.3391	0	0	0	0	0	0	23.1241	0	0	3.71281	0	0	0
SRR7217777	0	0	0	0	0	0	0	0	0	0	0	0	0	0	0	0	0	0	0	0	0	52.0476	0	0	0	0	0	0	0	0	0.7023	0	0	0	0	12.9207	0	0	0	0	0	0	0	0	0	0	0	0	0
SRR7217778	0	0	0	0	0	0	0	0	0	0	0	0	0	0	0	0	0	0	0	0	0	94.0949	0	0	0	0	0	0	0	0	0.18216	0	0	0	0	1.52211	0	0	0	0	0	0	0	0	0	0	0	0	0
SRR7217780	0	0	0	0	0	0	0	0	0	0	0	0	0	0	0	0	0	0	0	0	0	71.3551	0	0	0	0	0	0	0	0	0.35128	0	0	0	0	10.1575	0	0	0	0	0	0	0	0	0	0	0	0	0
SRR7217785	0	0	0	0	0	0.10823	0	0	0	0	0	0	0	0	0	0.15282	0	0	0	0	0	6.36776	0	0	0	0	0.01816	0	0	0	1.92651	0	0	0	0	1.18609	0	0	0	0	0	0	0	0	0	0	0	0	0
SRR7217786	0	0	0	0	0	0	0	0	0	0	0	0	0	0	0	0	0	0	0	0	0	55.4008	0	0	0	0	0	6.78612	0	0	0.41592	0	0	0	0	2.50596	0	0	0	0	0	0	0	0	0	0	0	0	0
SRR7217787	0	0	0	0	0	0	0	0	0	0	0	0	0	0	0	0	0	0	0	0	0	27.0277	0	0	0	0	0	1.86515	0	0	0.77646	0	0	0	0	21.2187	0	0	0	0	0	0	0.03611	0	0	0	0	0.10084	0
SRR7217789	0	0	0	0	0	0.00746	0	0	0	0	0	0	0	0	0	0.01279	0	0	0	0	0	49.9608	0	0	0	0	0	5.90344	0	0	0.57408	0	0	0	0	2.71282	0	0	0	0	0	0	0	0	0	0	0	0.0181	0
SRR7217790	0	0	0	0	0	0	0	0	0	0	0	0	0	0	0	0.01233	0	0	0	0	0	27.6114	0	0	0	0	0	3.52612	0	0	0.30978	0	0	0	0	4.41806	0	0	0	0	0	0	0	0	0	0	0	0.0149	0
SRR7217791	0	0	0	0	0	0.02939	0	0	0	0	0	0	0	0	0	0.01355	0	0	0	0	0	45.3591	0	0	0	0	0	8.04124	0	0	0.2326	0	0	0	0	0.95279	0	0	0	0	0	0	0	0	0	0	0	0	0
SRR7217792	0	0	0	0	0	0	0	0	0	0	0	0	0	0	0	0	0	0	0	0	0	70.1163	0	0	0	0	0	7.85234	0	0	0.16102	0	0	0	0	1.70274	0	0	0	0	0	0	0	0	0	0	0	0.09113	0
SRR7217793	0	0	0	0	0	0.01898	0	0	0	0	0	0	0	0	0	0.05669	0	0	0	0	0	56.6577	0	0	0	0	0	6.80121	0	0	0.36976	0	0	0	0	0.01227	0	0	0	0	0	0	0	0	0	0	0	0	0
SRR7217796	0	0	0	0	0	0	0	0	0	0	0	0	0	0	0	0.01221	0	0	0	0	0	92.5307	0	0	0	0	0	4.79832	0	0	0.25001	0	0	0	0	0	0	0	0	0	0	0	0	0	0	0	0	0	0
SRR7217807	0	0	0	0	0	0	0	0	0	0	0	0	0	0	0	0.08431	0	0	0	0	0	0	0	0	0	0	0	0	0	0	0	0	0	0	0	0	0	0	0	0	0	0	0	0	0	0	0	0	0
SRR7217808	0	0	0	0	0	0	0	0	0	0	0	0	0	0	0	0.07379	0	0	0	0	0	0	0	0	0	0	0	0	0	0	0	0	0	0	0	0	0	0	0	0	0	0	0	0	0	0	0	0	0
SRR7217809	0	0	0	0	0	0	0	0.0692	0	0	0	0	0	0	0	0	0	0	0	0	0	55.56	0	0	0	0	0	2.68215	0	0	0.17288	0	0	0	0	2.50493	0	0	0	0	0	0	1.16845	0	0	0	0	2.5443	0
SRR7217810	0	0	0	0	0	0.05947	0	0	0	0	0	0	0	0	0	0.03681	0	0	0	0	0	84.3345	0	0	0	0	0	0	0	0	0.12301	0	0	0	0	0	0	0	0	0	0	0	0	0	0	0	0	0	0
SRR7217811	0	0	0	0	0	0.02127	0	0	0	0	0	0	0	0	0	0	0	0	0	0	0	63.9075	0	0	0	0	0	0	0	0	0.52653	0	0	0	0	0	0	0	0	0	0	0	0	0	0	0	0	0	0
SRR7217812	0	0	0	0	0	0	0	0.02468	0	0	0	0	0	0	0	0	0	0	0	0	0	71.7832	0	0	0	0	0	3.48415	0	0	0.23517	0	0	0	0	0.76971	0	0	0	0	0	0	0	0	0	0	0	0.65053	0
SRR7217819	0	0	0	0	0	0.16991	0	0	0	0	0	0	0	0	0	0	0	0	0	0	0	48.9415	0	0	0	0	0	0.09838	0	0	0.06139	0	0	0	0	32.4284	0	0	0	0	0	0	0	0	0	0	0	0	0
SRR7217823	0	0	0	0	0	0	0	0	0	0	0	0	0	0	0	0	0	0	0	0	0	62.9346	0	0	0	0	0	4.54732	0	0	0.12744	0	0.00798	0	0	0.25327	0	0	0	0	0	0	0.68807	0	0	0	0.02299	0.05319	0
SRR7217824	0	0	0	0	0	0	0	0	0	0	0	0	0	0	0	0	0	0	0	0	0	44.8811	0	0	0	0	0	2.94505	0	0	0.06657	0	0	0	0	1.69025	0	0	0	0	0	0	2.45843	0	0	0	0.90552	0.25393	0
SRR7217830	0	0	0	0	0	0	0	0	0	0	0	0	0	0	0	0.04282	0	0	0	0	0	0	0	0	0	0	0	0	0	0	6.2281	0	0.00102	0	0	0.5016	0	0	0	0	0	0	0.7296	0	0	0	0	1.14132	0
SRR7217833	0	0	0	0	0	0	0	0	0	0	0	0	0	0	0	0	0	0	0	0	0	78.9407	0	0	0	0	0	0	0	0	0.52285	0	0	0	0	0.0062	0	0	0	0	0	0	0.01432	0	0	0	0	0.01253	0
SRR7217836	0	0	0	0	0	0	0	0	0	0	0	0	0	0	0	0	0	0	0	0	0	77.8612	0	0	0	0	0	0	0	0	0.58098	0	0	0	0	0.73276	0	0	0	0	0	0	1.76923	0	0	0	0	0.46106	0
SRR7217846	0	0	0	0	0	0	0	0	0	0	0	0	0	0	0	0	0	0.04742	0.00691	0	0	64.2902	0	0	0	0	0	0	0	0	0.04388	0	0	0	0	0	0	0	0	0	0	0	0	0	0	0	0.00857	0	0
SRR7217847	0	0	0	0	0	0	0	0	0	0	0	0	0	0	0	0	0	0	0	0	0	68.4813	0	0	0	0	0	0	0	0	0	0	0	0	0	0	0	0	0	0	0	0	0	0	0	0	0	0	0
SRR7217855	0	0	0	0	0	0	0	0	0	0	0	0	0	0	0	0.00826	0	0	0	0	0	63.0748	0	0	0	0	0	0	0	0	1.03437	0	0.05411	0	0	8.13886	0	0	0	0	0	0	1.69581	0	0	0	0	0.54751	0
SRR7217856	0	0	0	0	0	0	0	0	0	0	0	0	0	0	0	0	0	0	0	0	0	39.0795	0	0	0	0	0	0.30482	0	0	0.0728	0	0	0	0	0	0	0	0	0	0.18569	0	0	0	0	0	0	0	0
SRR7217857	0	0	0	0	0	0	0	0	0	0	0	0	0	0	0	0.08206	0	0	0	0	0	6.8915	0	0	0	0	0	0	0	0	1.55222	0	0	0	0	0.94991	0	0	0	0	0	0	0	0	0	0	0	0	0
SRR7217858	0	0	0	0	0	0.01704	0	0	0	0	0	0	0	0	0	0.01107	0	0	0	0	0	64.883	0	0	0	0	0	5.78814	0	0	0.33567	0	0	0	0	1.40969	0	0	0	0	0	0	0	0	0	0	0	0.00332	0
SRR7217859	0	0	0	0	0	0.03422	0	0	0	0	0	0	0	0	0	0.04856	0	0	0	0	0	50.5077	0	0	0	0	0	7.96796	0	0	0.17759	0	0	0	0	8.19796	0	0	0	0	0	0	0	0	0	0	0	0.11132	0
SRR7217860	0	0	0	0	0	0	0	0	0	0	0	0	0	0	0	0	0	0	0	0	0	57.8154	0	0	0	0	0	4.4839	0	0	0.65579	0	0	0	0	2.16649	0	0	0	0	0	0	0.16882	0	0	0	0	0.00573	0
SRR7217861	0	0	0	0	0	0.02122	0	0	0	0	0	0	0	0	0	0.06613	0	0.12886	0	0	0	64.0007	0	0	0	0	0	7.88811	0	0	0.50356	0	0	0	0	0.01162	0	0	0	0	0	0	0	0	0	0	0	0	0
SRR7217862	0	0	0	0	0	0.05245	0	0	0	0	0	0	0	0	0	0.03365	0	0	0	0	0	62.8144	0	0	0	0	0	6.85641	0	0	0.55316	0	0.01694	0	0	0.06894	0	0	0	0	0	0	0	0	0	0	0	0	0
SRR7217863	0	0	0	0	0	0	0	0	0	0	0	0	0	0	0	0.06158	0	0	0	0	0	90.3967	0	0	0	0	0.01131	1.43822	0	0	0.07541	0	0	0	0	0.0687	0	0	0	0	0	0	0	0	0	0	0	0	0
SRR7217866	0	0	0	0	0	0	0	0	0	0	0	0	0	0	0	0	0	0	0	0	0	0	0	0	0	0	0	0	0	0	0	0	0	0	0	0	0	0	0	0	0	0	0	0	0	0	0	0	0
SRR7217867	0	0	0	0	0	0	0	0	0	0	0	0	0	0	0	0	0	0	0	0	0	29.5837	0	0	0	0	0	0	0	0	0.10913	0	0	0	0	17.1817	0	0	0	0	0	0	5.75795	0	0	0	0	0	0
SRR7217869	0	0	0	0	0	0	0	0	0	0	0	0	0	0	0	0	0	0	0	0	0	57.2306	0	0	0	0	0	0	0	0	0.3725	0	0	0	0	6.2197	0	0	0	0	0	0	8.90758	0	0	0	0	0	0
SRR7217871	0	0	0	0	0	0	0	0	0	0	0	0	0	0	0	0	0	0	0	0	0	19.565	0	0	0	0	0	0	0	0	0.33962	0	0	0	0	33.9699	0	0	0	0	0	0	40.5666	0	0	0	0	0	0
SRR7217872	0	0	0	0	0	0	0	0	0	0	0	0	0	0	0	0	0	0	0	0	0	87.475	0	0	0	0	0	0	0	0	1.23684	0	0	0	0	0.64613	0	0	0	0	0	0	0.41491	0	0	0	0	0	0
SRR7217873	0	0	0	0	0	0	0	0	0	0	0	0	0	0	0	0	0	0	0	0	0	89.8353	0	0	0	0	0	0	0	0	0.69728	0	0	0	0	0.84604	0	0	0	0	0	0	0	0	0	0	0	0	0
SRR7217874	0	0	0	0	0	0	0	0	0	0	0	0	0	0	0	0	0	0	0	0	0	89.3045	0	0	0	0	0	0	0	0	0.49985	0	0	0	0	1.90521	0	0	0	0	0	0	0	0	0	0	0	0	0
SRR7217875	0	0	0	0	0	0.06041	0	0	0	0	0	0	0	0	0	0	0	0	0	0	0	87.274	0	0	0	0	0	0	0	0	0.52933	0	0	0	0	0.48395	0	0	0	0	0	0	0	0	0	0	0	0	0
SRR7217876	0	0	0	0	0	0.06889	0	0	0	0	0	0	0	0	0	0	0	0	0	0	0	84.0156	0	0	0	0	0	0	0	0	0.48379	0	0	0	0	0.70102	0	0	0	0	0	0	0	0	0	0	0	0	0
SRR7217888	0	0	0	0	0	0.03913	0	0	0	0	0	0	0	0	0	0.05104	0	0	0	0	0	91.1376	0	0	0	0	0	0	0	0	0	0	0	0	0	0.01096	0	0	0	0	0	0	0	0	0	0	0	0	0
SRR7217910	0	0	0	0	0	0.01445	0	0	0	0	0	0	0	0	0	0	0	0	0	0	0	68.632	0	0	0	0	0	7.4322	0	0	0.71542	0	0	0	0	0	0	0	0	0	1.15583	0	0	0	0	0	0	0	0
SRR7217911	0	0	0	0	0	0.05125	0	0	0	0	0	0	0	0	0	0	0	0	0	0	0	48.053	0	0	0	0	0.00031	3.85123	0	0	0.75596	0	0	0	0	0	0	0	0	0	3.43579	0	0	0	0	0	0	0	0
SRR7217912	0	0	0	0	0	0	0	0	0	0	0	0	0	0	0	0	0	0	0	0	0	95.0555	0	0	0	0	0	0	0	0	0.05578	0	0	0	0	0.06254	0	0	0	0	0	0	0.18482	0	0	0	0	0	0
SRR7217913	0	0	0	0	0	0	0	0	0	0	0	0	0	0	0	0	0	0	0	0	0	60.3865	0	0	0	0	0	0	0	0	2.20741	0	0	0	0	8.10456	0	0	0	0	0	0	3.35174	0	0	0	0	1.85047	0
SRR7217914	0	0	0	0	0	0	0	0	0	0	0	0	0	0	0	0	0	0	0	0	0	47.9597	0	0	0	0	0	0	0	0	1.01805	0	0	0	0	11.7749	0	0	0	0	0	0.03302	1.37662	0	0	0	0	0.88674	0
SRR7217915	0	0	0	0	0	0	0	0	0	0	0	0	0	0	0	0	0	0	0	0	0	35.9561	0	0	0	0	0	0	0	0	0.5577	0	0	0	0	17.9853	0	0	0	0	0	0	1.66481	0	0	0	0	0.6008	0
SRR7217916	0	0	0	0	0	0	0	0	0	0	0	0	0	0	0	0	0	0	0	0	0	69.2104	0	0	0	0	0	0	0	0	0.30099	0	0	0	0	0.13331	0	0	0	0	0	0	3.48863	0	0	0	0	0	0
SRR7217917	0	0	0	0	0	0	0	0	0	0	0	0	0	0	0	0	0	0	0	0	0	62.5374	0	0	0	0	0	0	0	0	0.56775	0	0	0	0	7.43095	0	0	0	0	0	0	6.98099	0	0	0	0	1.08525	0
SRR7217918	0	0	0	0	0	0	0	0	0	0	0	0	0	0	0	0	0	0	0	0	0	0	0	0	0	0	0	0	0	0	0.22186	0	0	0	0	0.07593	0	0	0	0	0	0	42.7928	0	0	0	0	0	0
SRR7217919	0	0	0	0	0	0	0	0	0	0	0	0	0	0	0	0	0	0	0	0	0	0	0	0	0	0	0	0	0	0	0.06925	0	0	0	0	0.06098	0	0	0	0	0	0	44.5166	0	0	0	0	0	0
SRR7217920	0	0	0	0	0	0	0	0	0	0	0	0	0	0	0	0.04009	0	0	0	0	0	0	0	0	0	0	0	0	0	0	0.05919	0	0	0	0	0	0	0	0	0	0	0	0	0	0	0	0	0	0
SRR7217921	0	0	0	0	0	0	0	0.00336	0	0	0	0	0	0	0	0	0	0	0	0	0	77.6033	0	0	0	0	0	0	0	0	0.81561	0	0	0	0	0	0	0	0	0	0	0	0	0	0	0	0	0	0
SRR7217922	0	0	0	0	0	0	0	0	0	0	0	0	0	0	0	0	0	0	0	0	0	68.7634	0	0	0	0	0	0	0	0	0.63726	0	0	0	0	0	0	0	0	0	0	0	0	0	0	0	0	0	0
SRR7280795	0	0	0	0	1.38595	56.6063	0	0.09807	0	0	0	0	0	0	0	0	0	0	0	2.52839	0	0.00783	0	0	0	0	0.22444	0	0	0	0	0	0	0	0	0	0	0	0	0	0	0	0	0	0	0	0	0	0
SRR7280797	0	0	0	0	0	0.57495	0	0.00662	0	0	0	0	0	0	0	0.00262	0	0	0	0.00617	0	95.8941	0	0	0	0	0	0	0	0	0	0	0	0.01274	0	0	0	0	0	0	0	0	0	0	0	0	0	0	0
SRR7280798	0	0	0	0	0.02597	9.72227	0	0.05484	0	0	0	0	0	0	0	0.01376	0	0	0.00862	1.07336	0	63.1515	0	0	0	0	0.07012	0	0	0	0.00199	0	0	1.17233	0	0	0	0	0	0	0	0	0	0	0	0	0	0	0
SRR7280800	0	0	0	0	0	0.52965	0	0.00475	0	0	0	0	0	0	0	0.00156	0	0	0.00214	0.00213	0	94.2096	0	0	0	0	0	0	0	0	0.36919	0	0	0.00026	0	0	0	0	0	0	0	0	0	0	0	0	0	0	0
SRR7280801	0	0	0	0	0	0.00773	0	0	0	0	0	0	0	0	0	0.07018	0	0	0	0	0	37.1544	0	0	0	0	0	0	0	0	0	0	0	0	0	0	0	0	0	0	0	0	0	0	0	0	0.00873	0	0
SRR7280802	0	0	0	0	0.05294	0.07856	0	0	0	0	0	0	0	0	0	0	0	0	0	0	0	19.4561	0	0	0	0	0	0	0	0	0.12904	0	0	0	0	40.281	0	0	0	0	0	0	32.3734	0.01522	0	0	0	0.1211	0
SRR7280803	0	0	0	0	0	0	0	0	0	0	0	0	0	0	0	0	0	0	0	0	0	11.0225	0	0	0	0	0	46.7447	0	0	0	0	0	0	0	0.42886	0	0	0	0	0	0	0	0	0	0	0	0	0
SRR7280804	0	0	0	0	0	0	0	0.00067	0	0	0	0	0	0	0	0.00709	0	0	0	0	0	6.50092	0	0	0	0	0	20.2902	0	0	0.04507	0	0	0	0	1.83163	0	0	0	0	0	0	1.15178	0	0	0	0	0.11926	0
SRR7280805	0	0	0	0	0	0	0	0	0	0	0	0	0	0	0	0.05356	0	0	0	0	0	0.15074	0	0	0	0	0	2.93869	0	0	0.01957	0	0	0	0	22.6213	0	0	0	0	0	0	0.0974	0	0	0	0	1.29168	0
SRR7280806	0	0	0	0	0	0	0	0	0	0	0	0	0	0	0	0.0047	0	0	0	0	0	2.36539	0	0	0	0	0	0	0	0	0	0	0	0	0	16.4492	0	0	0	0	0	0	0.03066	0	0	0	0	0	0
SRR7280810	0	0	0	0	0	0.75667	0	0.12093	0	0	0	0	0	0	0	0.02688	0	0.05474	0.19555	0	0	0	0	0	0.00027	0	0	0	0	0	0.2742	0	0	0	0	31.5635	0	0	0	0	0	0	0.0019	0	0	0	0	0	0
SRR7280811	0	0	0	0	0	0.03886	0	7.59493	0	0	0.07367	0	0	0	0	0.14637	0	0	0	0	0	0.00135	0	0	0	0	0	0	0	0	0.29582	0	0	0	0	43.5889	0	0	0	0	0	0	0	0	0	0	0	0	0
SRR7280812	0	0	0	0	0	0	0	0	0	0	0	0	0	0	0	0	0	0.00986	0	0	0	0.00136	0	0	0	0	0	0	0	0	0	0	0	0	0	13.9174	0	0	0	0	0	0	0	0	0	0	0.01086	0	0
SRR7280813	0	0	0	0	0	0.00215	0	0	0	0	0.05028	0	0	0	0	0.00018	0	0	0	0	0	74.9014	0	0	0	0	0	1.68016	0	0	0.0002	0	0	0	0	0.06977	0	0	0	0	0	0	0.33289	0	0	0	0	0	0
SRR7280814	0	0	0	0	0	0	0	0	0	0	0	0	0	0	0	0	0	0	0	0	0	0	0	0	0	0	0	0	0	0	0	0	0	0	0	0	0	0	0	0	0	0	0	0	0	0	0	0	0
SRR7280818	0	0	0	0	0	0	0	0	0	0	0	0	0	0	0	0.02353	0	0	0	0	0	45.2379	0	0	0	0	0	11.1515	0	0	0.07829	0	0	0	0	6.69906	0	0	0	0	0	0	27.6234	0	0	0	0	0	0
SRR7280819	0	0	0	0	0	0	0	0	0	0	0	0	0	0	0	0.07611	0	0	0	0	0	49.4827	0	0	0	0	0	3.50907	0	0	0.00582	0	0	0	0	8.61471	0	0	0	0	0	0	12.8616	0	0	0	0	0	0
SRR7280820	0	0	0	0	0	0	0	0	0	0	0.00192	0	0	0	0	0.2599	0	0	0	0	0	35.7079	0	0	0	0	0	13.4519	0	0	0	0	0	0	0	0.18095	0	0	0	0	0	0	0.01121	0	0	0	0.03164	0	0
SRR7280821	0	0	0	0	0	0	0	0	0	0	0	0	0	0	0	0.15993	0	0	0	0	0	0	0	0	0	0	0	0	0	0	0	0	0	0	0	0	0	0	0	0	0	0	0	0	0	0	0	0	0
SRR7280833	0	0	0	0	0	0	0	0	0	0	0.03408	0	0	0	0	0	0	0.00556	0	0	0	76.8835	0	0	0	0	0	0	0	0	0	0	0	0	0	0	0	0	0	0	0	0	0	0	0	0	0	0	0
SRR7280838	0	0	0	0	0	0	0	0	0	0	0	0	0	0	0	0	0	0	0	0	0	56.9908	0	0	0	0	0	11.1088	0	0	0	0	0	0	0	0	0	0	0	0	0	0	0	0	0	0	0	0	0
SRR7280839	0	0	0	0	0	0	0	0	0	0	0.00427	0	0	0	0	0	0	0	0	0	0	46.3219	0	0	0	0	0	16.0749	0	0	0	0	0	0	0	0	0	0	0	0	0	0	0	0	0	0	0	0	0
SRR7280840	0	0	0	0	0	0	0	0	0	0	0	0	0	0	0	0	0	0	0	0	0	0.02129	0	0	0	0	0	0	0	0	0	0	0	0	0	0	0	0	0	0	0	0	0	0	0	0	0	0	0
SRR7280841	0	0	0	0	0	0.53725	0	0.53985	0	0	0	0	0	0	0	0.00351	0	0.00868	0.0211	0	0	0	0	0	0.01945	0	0	0	0	0	2.9204	0	0	0	0	22.0273	0	0	0	0	0	0	0	0	0	0	0	0	0
SRR7280855	0	0	0	0	0	0	0	0	0	0	0	0	0	0	0	0	0	0	0	0	0	0.15451	0	0	0	0	0	0	0	0	0	0	0	0	0	0	0	0	0	0	0	0	0	0	0	0	0	0	0
SRR7280856	0	0	0	0	0	0	0	0	0	0	0	0	0	0	0	0	0	0.01395	0	0	0	52.4807	0.00727	0	0	0	0	0	0	0	0	0	0	0	0	0	0	0	0	0	0	0	0	0	0	0	0	0	0
SRR7280857	0	0	0	0	0	0	0	0	0	0	0	0	0	0	0	0.00409	0	0	0	0	0	44.1683	0	0	0	0	0	0	0	0	0	0	0	0	0	0	0	0	0	0	0	0	0	0	0	0	0	0	0
SRR7280858	0	0	0	0	0	0	0	0	0	0	0	0	0	0	0	0	0	0	0	0	0	0	0	0	0	0	0	0	0	0	0	0	0	0	0	63.8723	0	0	0	0	0	0	0	0	0	0	0	0	0
SRR7280859	0	0	0	0	0.00981	0.01461	0	0.03995	0	0	0	0	0	0	0	0.00248	0	0	0	0	0	71.603	0	0	0	0	0	0	0	0	0.17389	0	0	0	0	0	0	0	0	0	0	0	0	0	0	0	0	0	0
SRR7280862	0	0	0	0	0	0	0	0	0	0	0	0	0	0	0	0.20043	0	0	0	0	0	0.00052	0	0	0	0	0	0	0	0	0	0	0	0	0	0	0	0	0	0	0	0	0	0	0	0	0	0	0
SRR7280865	0	0	0	0	0	0	0	0	0	0	0.01592	0	0	0	0	0.54746	0	0	0	0	0	0	0	0	0	0	0	0	0	0	0	0	0	0	0	0	0	0	0	0	0	0	0	0	0	0	0	0	0
SRR7280867	0	0	0	0	0	0.02216	0	0	0	0	0	0	0	0	0	0	0	0.02244	0.00865	0	0	16.9205	0	0	0	0	0	0	0	0	0.1545	0	0	0	0	76.05	0	0	0	0	0	0	0	0	0	0	0	0	0
SRR7280868	0	0	0	0	0	0	0	0.15803	0	0	0	0	0	0	0	0.00021	0	0	12.5664	0	0	52.7848	0	0	0	0	0	0	0	0	0.91943	0	0	0	0	23.5482	0	0	0	0	0	0	0	0	0	0	0	0	0
SRR7280869	0	0	0	0	0	0	0	0	0	0	0	0	0	0	0	5.13263	0	0	0	0	0	0	0	0	0	0	0	0	0	0	0	0	0	0	0	0.03252	0	0	0	0	0	0	0	0	0	0	0	0	0
SRR7280870	0	0	0	0	0	0.00887	0	0.22257	0	0	0.00144	0	0	0	0	0	0	0	0	0	0	69.7333	0	0	0	0	0	0	0	0	0.66116	0	0.0537	0	0	10.3429	0	0	0	0	0	0	0	0	0	0	0	0	0
SRR7280871	0	0	0	0	0	0	0	0	0	0	0	0	0	0	0	0.20754	0	0.10078	0.00388	0	0	19.3777	0	0	0.12324	0	0	0	0	0	0	0	0	0	0	38.3186	0	0	0	0	0	0	0	0	0	0	0	0	0
SRR7280872	0	0	0	0	0	0	0	0	0	0	0	0	0	0	0	0.07894	0	0	0	0	0	0	0	0	0.11097	0	0	0	0	0	0	0	0	0	0	2.51752	0	0	0	0	0	0	0	0	0	0	0	0	0
SRR7280874	0	0	0	0	0	0	0	0	0	0	0	0	0	0	0	0.39333	0	0.07211	0.04663	0	0	0	0.01821	0	0	0	0	0	0	0	0	0	0	0	0	12.0385	0	0	0	0	0	0	0	0	0	0	0	0	0
SRR7280877	0	0	0	0	0	0	0	0	0	0	0	0	0	0	0	0.11342	0	0.08348	0	0	0	76.9274	0	0	0	0	0	0	0	0	0	0	0	0	0	8.00027	0	0	0	0	0	0	0	0	0	0	0	0	0
SRR7280881	0	0	0	0	0	0.02617	0	0	0	0	0	0	0	0	0	0.03914	0	0	0	0	0	0	0	0	0.01809	0	0	0	0	0	0	0	0	0	0	63.732	0	0	0	0	0	0	0	0	0	0	0	0	0
SRR7280898	0	0	0	0	0.02861	0.11558	0	0	0	0	0	0	0	0	0	0	0	0	0	0.0235	0	82.1285	0	0	0	0	0	2.39844	0	0	0.45274	0	0	0	0	4.23462	0	0	0	0	0	0	5.4254	0	0	0	0.16044	0	0
SRR7280903	0	0	0	0	0	0	0	0	0	0	0	0	0	0	0	0.13007	0	0.12959	0.00471	0	0	46.3686	0	0	0	0	0	0	0	0	0	0	0	0	0	16.7562	0	0	0	0	0	0	8.61649	0	0	0	0	0	0
SRR7280904	0	0	0	0	0	0	0	0	0	0	0	0	0	0	0	0.12935	0	0	0	0	0	47.0322	0	0	0	0	0	0	0	0	0	0	0	0	0	7.61297	0	0	0	0	0	0	12.6064	0	0	0	0	0	0
SRR7280905	0	0	0	0	0	0	0	0	0	0	0	0	0	0	0	0.01687	0	0	0	0	0	12.3752	0	0	0	0	0	0	0	0	0	0	0	0	0	58.2754	0	0	0	0	0	0	12.3602	0	0	0	0	0	0
SRR7280906	0	0	0	0	0	0	0	0	0	0	0	0	0	0	0	0.1797	0	0	0	0	0	25.8926	0	0	0	0	0	0	0	0	0	0	0	0	0	21.2185	0	0	0	0	0	0	14.9659	0	0	0	0	0	0
SRR7280907	0	0	0	0	0	11.1245	0	0.00166	0	0	0	0	0	0	0	0	0	0	0	0	0	62.8196	0	0	0	0	0	0.01799	0	0	0	0	0	0	0	0.06493	0	0	0	0	0	0	11.5317	0	0	0	0	0	0
SRR7280911	0	0	0	0	0	13.5495	0	0	0	0	0	0	0	0	0	0.28903	0	0	0	0	0	0.00058	0	0	0	0	0	0	0	0	0	0	0	0	0	15.76	0	0	0	0	0	0	0	0	0	0	0	0	0
SRR7280912	0	0	0	0	0	0.04068	0	0	0	0	0.00197	0	0	0	0	0.37809	0	0	10.8748	0	0	0.00028	0	0	0	0	0	0	0	0	0	0	0	0	0	24.0464	0	0	0	0	0	0	0	0	0	0	0	0	0
SRR7280913	0	0	0	0	0.0387	0.43217	0	0	0	0	0	0	0	0	0	0.01945	0	0	0	0	0	15.4981	0	0	0	0	0	4.65967	0	0	0.34324	0	0	0	0	39.1863	0	0	0	0	0	0.14853	28.5056	0	0	0	0	0	0
SRR7280916	0	0	0	0	0	0.02166	0	0	0	0	0	0	0	0	0	0	0	0	0	0	0	4.73106	0	0	0	0	0	0.7668	0	0	0.00949	0	0	0	0	16.7085	0	0	0	3.29477	0	0.7379	57.8557	0	0	0	0	0	0
SRR7280917	0	0	0	0	0	40.198	0	0	0	0	0	0	0	0	0	0.46658	0	0.11366	3.32489	0	0	0.00612	0	0	0	0	0	0	0	0	0	0	0	0	0	14.6192	0	0	0	0	0	0	0	0	0	0	0	0	0
SRR7280918	0	0	0	0	0	0	0	0	0	0	0	0	0	0	0	0	0	0	0	0	0	0	0	0	0	0	0	0	0	0	0	0	0	0	0	0	0	0	0	0	0	0	0	0	0	0	0	0	0
SRR7280930	0	0	0	0	0	0	0	0	0	0	0	0	0	0	0	0	0	0	0	0	0	0	0	0	0	0	0	0	0	0	0	0	0	0	0	0	0	0	0	0	0	0	0	0	0	0	0	0	0
SRR7280931	0	0	0	0	0	0	0	0	0	0	0.00151	0	0	0	0	0.10049	0	0.00799	0	0	0	59.8873	0.01028	0	0	0	0	1.44127	0	0	0	0	0	0	0	0	0	0	0	0	0	0	0	0	0	0	0.05018	0	0
SRR7280932	0	0	0	0	0	0	0	0.00227	0	0	0.08174	0	0	0	0	0.06498	0	0.42869	0.02277	0	0	58.9538	0.00481	0	0	0	0	0.9837	0	0	0.29126	0	0	0	0	0	0	0	0	0	0	0	0	0	0	0	0.01119	0	0.00517
SRR7280933	0	0	0	0	0	0.01449	0	0	0	0	0	0	0	0	0	0.02982	0	0	0.01588	0.0494	0	37.2988	0	0	0	0	0	7.38435	0	0	0.498	0	0	0	0	0	0	0	0	0	0	0	0	0	0	0	0.0064	0	0
SRR7280934	0	0	0	0	0	0.0255	0	0	0	0	0.00449	0	0	0	0	0.00173	0	0	0	0	0	30.4978	0	0	0	0	0.00041	7.82744	0	0	1.13147	0	0	0	0	0	0	0	0	0	0	0	0	0	0	0	0	0	0
SRR7280939	0	0	0	0	0	0	0	0	0	0	0.00219	0	0	0	0	0.03021	0	0	0	0	0	64.1418	0	0	0.04957	0	0	7.01541	0	0	0	0	0	0	0	7.72647	0	0	0	0	0	0	0	0	0	0	0.00113	0	0
SRR7280941	0	0	0	0	0	0.24226	0	0	0	0	0.00991	0	0	0	0	0.03026	0	0.39779	0.03404	0	0	37.554	0	0	0	0	0	0	0	0	0	0	0	0	0	12.7133	0	0	0	0	0	0	0	0	0	0	0	0	0
SRR7280942	0	0	0	0	0	0	0	0	0	0	0	0	0	0	0	0	0	0	0	0	0	50.9418	0	0	0	0	0	0.82398	0	0	0.11762	0	0	0	0	21.5757	0	0	0	0	0	0	0.13903	0	0	0	0	0	0
SRR7280943	0	0	0	0	0	0	0	0	0	0	0	0	0	0	0	0	0	0	0	0	0	61.976	0	0	0	0	0	0.47408	0	0	0.06551	0	0	0	0	35.4451	0	0	0	0	0	0	0.23067	0	0	0	0	0	0
SRR7280948	0	0	0	0	0	0.00773	0	0.68471	0	0	0	0	0	0	0	0	0	0.01341	0	0	0	24.7511	0	0	0	0	0.02047	5.80809	0	0	0	0	0.07544	0	0	48.2679	0	0	0	0	0	0	0	0	0	0	0	0	0
SRR7280950	0	0	0	0	0	0	0	0	0	0	0	0	0	0	0	0.00057	0	0	0	0	0	15.0579	0	0	0	0	0	0.31516	0	0	0	0	0	0	0	38.1328	0	0	0	0	0	0	0.00381	0	0	0	0	0	0
SRR7280955	0	0	0	0	0	0.0188	0	0	0	0	0	0	0	0	0	0.04238	0	0	0	0	0	0.06259	0	0	0	0	0	0	0	0	0	0	0	0	0	0	0	0	0	0	0	0	0	0	0	0	0	0	0
SRR7280956	0	0	0	0	0	0.24027	0	0	0	0	0	0	0	0	0	1.23761	0	0	0	0	0	41.9608	0	0	0	0	0.16095	0	0	0	0	0	0	0	0	0	0	0	0	0	0	0	0	0	0	0	0	0	0
SRR7280957	0	0	0	0	0	0.06243	0	0	0	0	0	0	0	0	0	0.08609	0	0	0	0	0	95.9933	0	0	0	0	0.0312	0	0	0	0	0	0	0	0	0	0	0	0	0	0	0	0	0	0	0	0	0	0
SRR7280958	0	0	0	0	0	0.14971	0	0	0	0	0.0613	0	0	0	0	0.05689	0	0	0	0	0	26.6939	0	0	0	0	0	0	0	0	0	0	0	0	0	0	0	0	0	0	0	0	0	0	0	0	0	0	0
SRR7280959	0	0	0	0	0	0	0	0	0	0	0.14399	0	0	0	0	0	0	0	0	0	0	0	0	0	0	0	0	0	0	0	0	0	0	0	0	0	0	0	0	0	0	0	0	0	0	0	0	0	0
SRR7280964	0	0	0	0	0	0.0113	0	0.04653	0	0	0.09353	0	0	0	0	0.17671	0	0.42127	0.03254	0	0	76.5329	0	0	0	0	0	0	0	0	0	0	0	0	0	1.36273	0	0	0	0	0	0	0	0	0	0	0	0	0
SRR7280968	0	0	0	0	0	0.00395	0	0	0	0	0.00065	0	0	0	0	0	0	0	0	0	0	29.9171	0	0	0	0	0	0.08055	0	0	0.1928	0	0	0	0	27.3406	0	0	0	0	0	0	35.2387	0	0	0	0	0	0
SRR7280970	0	0	0	0	0	0	0	0	0	0	0	0	0	0	0	0	0	0	0	0	0	14.1047	0	0	0	0	0	12.2249	0	0	0	0	0	0	0	66.4446	0	0	0	0	0	0	0.00715	0	0	0	0	0	0
SRR7280973	0	0	0	0	0.00817	0.014	0	0.9998	0	0	0	0	0	0	0	0	0	0	0	0	0	9.86278	0	0	0	0	0.03184	24.7861	0	0	0	0	0.21075	0	0	52.8871	0	0	0	0	0	0	0	0	0	0	0	0	0
SRR7280974	0	0	0	0	0	0.57211	0	0	0	0	0	0	0	0	0	0	0	0	0	0	0	14.8075	0	0	0	0	0	0.99332	0	0	0.08594	0	0	0	0	28.5834	0	0	0	0	0	0.01843	53.2292	0	0	0	0	0	0
SRR7280975	0	0	0	0	0	41.7245	0	0.01236	0	0	0.20535	0	0	0	0	0.90949	0	0.2664	0.40197	0	0	0	0	0	0	0	0	0	0	0	0	0	0	0	0	5.97002	0	0	0	0	0	0	0	0	0	0	0	0	0
SRR7280976	0	0	0	0	0	0	0	0	0	0	0.00208	0	0	0	0	0.01091	0	0.0059	0	0	0	97.7058	0	0	0	0	0	0	0	0	0	0	0	0	0	0.00682	0	0	0	0	0	0	0	0	0	0	0	0	0
SRR7280982	0	0	0	0	0	0	0	0	0	0	0.02123	0	0	0	0	0.00848	0	0.00251	0.00515	0	0	94.6172	0	0	0	0	0	0	0	0	0	0	0	0	0	0	0	0	0	0	0	0	0	0	0	0	0	0	0
SRR7280983	0	0	0	0	0	0	0	0	0	0	0.01217	0	0	0	0	0.01942	0	0	0	0	0	87.8634	0	0	0	0	0	0	0	0	0	0	0	0	0	0.15514	0	0	0	0	0	0	0	0	0	0	0	0	0
SRR7280984	0	0	0	0	0	0	0	0	0	0	0	0	0	0	0	0	0	0.03162	0	0	0	0.11864	0	0	0	0	0	0	0	0	0	0	0	0	0	0.23659	0	0	0	0	0	0	0	0	0	0	0	0	0
SRR7280985	0	0	0	0	0	0	0	0	0	0	0	0	0	0	0	0.04768	0	0	0	0	0	90.2681	0	0	0	0	0	0	0	0	0	0	0	0	0	0	0	0	0	0	0	0	0	0	0	0	0	0	0
SRR7280987	0	0	0	0	0	0.97487	0	0.00307	0	0	0	0	0	0	0	0	0	0.51815	0.02018	0.01499	0	18.9809	0	0	0	0	0	5.94018	0	0	0.65221	0	0	0	0	52.7585	0	0	0	0	0	0	0	0	0	0	0	0	0
SRR7280989	0	0	0	0	0	0.54538	0	0.61461	0	0	0.03131	0	0	0	0	0.00626	0	0.95226	0.85663	0	0	0	0	0	0	0	0	19.9578	0	0	0	0	0	0	0	43.1752	0	0	0	0	0	0	0.00833	0	0	0	0	0	0
SRR7280992	0	0	0	0	0	0.02182	0	0	0	0	0	0	0	0	0	0.00195	0	0.55011	0.00987	0.00542	0	42.2739	0	0	0	0	0	5.95084	0	0	0.82135	0	0	0	0	28.4681	0	0	0	0	0	0	0	0	0	0	0	0	0
SRR7280993	0	0	0	0	0	0	0	0.01704	0	0	0	0	0	0	0	0	0	3.52203	7.30484	0	0	61.8717	0	0	0	0	0	0.91053	0	0	0	0	0	0	0	18.7733	0	0	0	0	0	0	0	0	0	0	0	0	0
SRR7280994	0	0	0	0	0	0	0	0	0	0	0	0	0	0	0	0.00447	0	0	0	0	0	34.2337	0	0	0	0	0	0	0	0	0	0	0	0	0	32.4514	0	0	0	0	0	0	0	0	0	0	0	0	0
SRR7280995	0	0	0	0	0	0	0	0	0	0	0	0	0	0	0	0	0	0	0	0	0	25.0654	0	0	0	0	0	0	0	0	0	0	0	0	0	32.6928	0	0	0	0	0	0	0	0	0	0	0	0	0
SRR7280996	0	0	0	0	0	0	0	0	0	0	0	0	0	0	0	0	0	0	0	0	0	58.0936	0	0	0	0	0	0	0	0	0	0	0	0	0	24.456	0	0	0	0	0	0	0	0	0	0	0	0	0
SRR7280997	0	0	0	0	0	0	0	0	0	0	0	0	0	0	0	0.00855	0	0	0	0	0	94.3384	0	0	0	0	0	0	0	0	0	0	0	0	0	0	0	0	0	0	0	0	0	0	0	0	0	0	0
SRR7281003	0	0	0	0	0	0	0	0	0	0	0.12835	0	0	0	0	0	0	0	0	0	0	0	0	0	0	0	0	0.0838	0	0	0	0	0	0	0	91.823	0	0	0	0	0	0	0	0	0	0	0	0	0
SRR7281004	0	0	0	0	0	0	0	0	0	0	0.00502	0	0	0	0	0.00846	0	0	0	0	0	0.63474	0	0	0	0	0	0	0	0	0.12282	0	0	0	0	14.4659	0	0	0	0	0	0	0	0	0	0	0	0	0
SRR7281005	0	0	0	0	0	0	0	0.17628	0	0	0	0	0	0	0	0.00037	0	0.01491	0	0	0	0.03958	0	0	0	0	0	0	0	0	0.15217	0	0	0	0	62.8687	0	0	0	0	0	0	0	0	0	0	0	0	0
SRR7281007	0	0	0	0	0	0	0	0	0	0	0	0	0	0	0	0.06631	0	0.01249	0.00741	0	0	0.01076	0	0	0	0	0	0	0	0	0	0	0	0	0	9.09518	0	0	0	0	0	0	0	0	0	0	0	0	0
SRR7281013	0	0	0	0	0.01507	0.034	0	0.04538	0	0	0	0	0	0	0	0.00746	0	0.00759	0	0	0	50.2434	0	0	0	0	0	8.48091	0	0	0.256	0	0	0	0	13.1853	0	0	0	0.00105	0	0.38341	6.38698	0	0	0	0	0	0
SRR7281014	0	0	0	0	0.04875	0	0	0	0	0	0.00097	0	0	0	0	0.00562	0	0	0	0	0	57.7301	0	0	0.1005	0	0	8.24553	0	0	1.06616	0	0	0	0	10.6225	0	0	0	0	0	0.08009	10.0319	0	0	0	0.00017	0	0
SRR7281016	0	0	0	0	0.0783	0.00209	0	0.00771	0	0	0	0	0	0	0	0.00159	0	0	0	0	0	65.2225	0	0	0	0	0	8.16656	0	0	0.56149	0	0	0	0	17.9057	0	0	0	0.09459	0	0.42403	0.47149	0	0	0	0	0	0
SRR7281021	0	0	0	0	0.01082	0	0	0	0	0	0.00615	0	0	0	0	0.07775	0	0.02953	0.07028	0	0	58.352	0	0	0	0	0.00033	0.00062	0	0	0	0	0	0	0	0	0	0	0	0	0	0	0	0	0	0	0.0517	0	0
SRR7281022	0	0	0	0	0	0.12241	0	0	0	0	0.00269	0	0	0	0	0.2655	0	0.12737	0.25387	0	0	63.7908	0	0	0	0	0	0	0	0	0	0	0	0	0	0	0	0	0	0	0	0	0	0	0	0	0.00641	0	0
SRR7281023	0	0	0	0	0	0.1111	0	0	0	0	0.00224	0	0	0	0	0.09118	0	0.04299	0	0	0	61.4312	0	0	0	0	0.00347	0.00353	0	0	0	0	0	0	0	0	0	0	0	0	0	0	0	0	0	0	0.00072	0	0
SRR7281027	0	0	0	0	0	0	0	0	0	0	0	0	0	0	0	0	0	0	0	0	0	0	0	0	0	0	0	0	0	0	0	0	0	0	0	11.9118	0	0	0	0	0	0	0	0	0	0	0	0	0
SRR7281028	0	0	0	0	0	0	0	0	0	0	0	0	0	0	0	0.42006	0	0.19234	0.02145	0	0	21.5559	0	0	0	0	0	4.24958	0	0	0.35261	0	0	0	0	63.1536	0	0	0	0	0	0	4.87114	0	0	0	0	0	0
SRR7281029	0	0	0	0	0	0	0	0.00089	0	0	0	0	0	0	0	0.188	0	0	0	0	0	26.068	0	0	0	0	0	0.67629	0	0	0.28662	0	0	0	0	49.0618	0	0	0	0	0	0	13.412	0	0	0	0.0107	0	0
SRR7281030	0	0	0	0	0	0	0	0	0	0	0.00706	0	0	0	0	0.44357	0	0	0	0	0	40.3637	0	0	0	0	0	20.2046	0	0	0.071	0	0	0	0	12.6629	0	0	0	0	0	0	0.00212	0	0	0	0.02431	0	0
SRR7281038	0	0	0	0	0	0	0	0	0	0	0	0	0	0	0	0.01135	0	0	0.00143	0	0	10.3638	0	0	0	0	0	27.0254	0	0	0.30473	0	0	0	0	44.5055	0	0	0	0	0	0	0.00416	0	0	0	0	0	0
SRR7281039	0	0	0	0	0	0.00625	0	0	0	0	0	0	0	0	0	0	0	0.01521	0.00173	0	0	15.7781	0	0	0	0	0	20.1852	0	0	0.5276	0	0	0	0	39.1497	0	0	0	0	0	0	0	0	0	0	0	0	0
SRR7281043	0	0	0	0	0	0	0	0	0	0	0.23559	0	0	0	0	0	0	0	0	0	0	0.07931	0	0	0	0	0	0	0	0	0	0	0	0	0	0	0	0	0	0	0	0	0	0	0	0	0	0	0
SRR7281044	0	0	0	0	0	0	0	0	0	0	0	0	0	0	0	0	0	0.0511	0	0	0	52.8385	0	0	0	0	0	0	0	0	1.44418	0	0	0	0	26.9389	0	0	0	0	0	0	0	0	0	0	0	0	0
SRR7281045	0	0	0	0	0	0	0	0	0	0	0	0	0	0	0	0.00084	0	0.00268	0.02005	0	0	28.2373	0	0	0	0	0	25.4674	0	0	1.11625	0	0	0	0	32.03	0	0	0	0	0	0	0	0	0	0	0	0	0
SRR7281046	0	0	0	0	0	0.16638	0	0	0	0	0	0	0	0	0	0	0	0.11479	0.79184	0	0	37.6234	0	0	0	0	0	0	0	0	1.53916	0	0	0	0	15.2333	0	0	0	0	0	0	30.9384	0	0	0	0	0	0
SRR7281049	0	0	0	0	0	0	0	0	0	0	0.01534	0	0	0	0	0.38854	0	0	0	0.00085	0	40.6099	0.00183	0	0	0	0.09527	1.35394	0	0	0.24192	0	0	0	0	27.1765	0	0	0	0	0	0.01926	0.16276	0	0	0	0.00615	0.0137	0
SRR7281054	0	0	0	0	0	0.09197	0	0	0	0	0.02833	0	0	0	0	0	0	0.05748	0.04978	0	0	72.4618	0	0	0	0	0	0.01045	0	0	0.47652	0	0	0	0	8.2782	0	0	0	0	0	1.02387	0.27375	0	0	0	0	2.99627	0
SRR7281055	0	0	0	0	0.35181	0	0	0.00053	0	0	0	0	0	0	0	0.01404	0	0.06675	0.36204	0	0	48.4162	0.00762	0	0	0	0	0.03956	0	0	0.63604	0	0	0	0	41.6723	0	0	0	0	0	0.27527	0.17735	0	0	0	0.01758	0.4802	0
SRR7281056	0	0	0	0	0	0	0	0	0	0	0	0	0	0	0	0.01908	0	0	0	0.00213	0	43.4612	0.07939	0	0	0	0.0027	1.69633	0	0	0.48352	0	0	0	0	36.7635	0	0	0	0	0	0.23433	0.26864	0	0	0	0.09938	0.13448	0
SRR7281057	0	0	0	0	0	0	0	0	0	0	0	0	0	0	0	0	0	0	0	0	0	9.25223	0	0	0	0	0	0	0	0	0	0	0	0	0	63.3507	0	0	0	0	0	0	6.43251	0	0	0	0	0	0
SRR7281058	0	0	0	0	0	0.05607	0	0	0	0	0	0	0	0	0	0.25505	0	2.02629	0.058	0	0	29.7729	0	0	0	0	0	0	0	0	0.34497	0	0	0	0	18.3571	0	0	0	0	0	0	47.0926	0	0	0	0	0	0
SRR7281059	0	0	0	0	0	0	0	0	0	0	0	0	0	0	0	0	0	0.53316	0.24689	0	0	46.0222	0	0	0	0	0	0	0	0	0	0	0	0	0	33.2346	0	0	0	0	0	0	12.0549	0	0	0	0	0	0
SRR7281060	0	0	0	0	0	0	0	0	0	0	0	0	0	0	0	0	0	0.82797	0	0	0	0	0	0	0	0	0	0	0	0	0	0	0	0	0	0	0	0	0	0	0	0	0	0	0	0	0	0	0
SRR7281062	0	0	0	0	0	0	0	0	0	0	0	0	0	0	0	0	0	4.18035	0	0	0	76.5955	0	0	0	0	0	0	0	0	0	0	0	0	0	0	0	0	0	0	0	0	0	0	0	0	0	0	0
SRR7281064	0	0	0	0	0	0	0	0	0	0	0	0	0	0	0	0.10345	0	0.00709	0	0	0	17.9927	0	0	0	0	0	0.02663	0	0	0	0	0	0	0	24.7603	0	0	0	0	0	0	0	0	0	0	0	0	0
SRR7281067	0	0	0	0	0	0	0	0	0	0	0	0	0	0	0	0	0	0	0	0	0	0	0	0	0	0	0	0	0	0	0	0	0	0	0	0	0	0	0	0	0	0	0	0	0	0	0	0	0
SRR7281073	0	0	0	0	0	0	0	0	0	0	0.00193	0	0	0	0	0	0	0.02978	0.0268	0	0	96.1743	0	0	0	0	0	0	0	0	0	0	0	0	0	0	0	0	0	0	0	0	0	0	0	0	0	0	0
SRR7281074	0	0	0	0	0	0	0	0	0	0	0.13667	0	0	0	0	0.03285	0	0.01123	0.04289	0	0	81.6981	0	0	0	0	0	0.00774	0	0	0	0	0	0	0	0.48468	0	0	0	0	0	0	0	0	0	0	0.03803	0	0
SRR7281075	0	0	0	0	0.00023	0.08802	0	0	0	0	0.011	0	0	0	0	0.00097	0	0	0.00267	0	0	64.362	0	0	0	0	0	2.00042	0	0	0	0	0	0	0	26.6284	0	0	0	0	0	0	0.65279	0	0	0	0	0	0
SRR7281076	0	0	0	0	0.00396	0.28183	0	0.01137	0	0	0.02167	0	0	0	0	0.30349	0	0.02992	0.00251	0	0	90.1006	0	0	0	0	0.0231	0.50519	0	0	0	0	0	0	0	1.24584	0	0	0	0	0	0	0.01086	0.00194	0	0	0.01077	0	0
SRR8942343	0	0	0	0	0	0.55416	0	0	0	0	0.00097	0	0	0	0	0	0	0.00755	0	0	0	0.00372	0	0	0	0	0	0	0	0	0	0	0	0.00143	0	81.842	0	0	0	0	0	0	0.01124	0	0	0	0	0	0
SRR8942349	0	0	0	0	0	0	0.17104	0	0	0	0	0	0	0	0	0	0	0	0	0	0	0.03326	32.8772	0	0	0	41.4516	0	0	0	0	0	0	0	0	0.49164	0	0	0	0	0	0	0.08324	1.06806	0	0	18.057	0	0
SRR8942354	0	0	0	0	0	0.00081	0	0	0	0	0	0	0	0	0	0.00083	0	0	0	0	0	34.2665	0	0	0	0	0	0	0	0	0	0	0	0	0	43.6716	0	0	0	0	0	0	3.4381	0	0	0	0	0	0
SRR8942358	0	0	0	0	0	0	0	0	0	0	0	0	0	0	0	0.03436	0	0	0	0	0	0	0	0	0	0	0	0	0	0	0	0	0	0	0	0.82136	0	0	0	0	0	0	0	0	0	0	0	0	0
SRR8942360	0	0	0	0	0	0	0	0.91094	0	0	0.00356	0	0	0	0	0.01651	0	0.08109	0.00319	0	0	28.031	0.0016	0	0	0	0	0	0	0	0	0	0	0.29684	0	41.4165	0	0	0	0	0	0	0	0	0	0	0.22753	0	0
SRR8942364	0	0	0	0	0	0	0	0	0	0	0	0	0	0	0	0.0052	0	0	0	0.00512	0	26.481	0	0	0	0	0.05322	3.98561	0	0	0	0	0	0	0	29.1782	0	0	0	0	0.00136	0	8.37347	0.03006	0	0	0.03969	0	0
SRR8942367	0	0	0	0	0	0	0	0	0	0	0	0	0	0	0	0	0	0	0	0	0	0.00755	0	0	0	0	0	0	0	0	0	0	0	0	0	0.02801	0	0	0	0	0	0	0.00513	0	0	0	0	0	0
SRR8942370	0	0	0	0	0	0	0	0	0	0	0	0	0	0	0	0	0	0	0	0	0	6.13249	0	0	0	0	0.01982	0	0	0	0	0	0	0	0	84.7751	0	0	0	0	0	0	0	0	0	0	0	0	0
SRR8942372	0	0	0	0	0	0	0	0	0	0	0	0	0	0	0	0	0	0	0	0	0	0	0	0	0	0	0	0	0	0	0	0	0	0	0	0	0	0	0	0	0	0	0	0	0	0	0	0	0
SRR8942373	0	0	0	0	0	0	0	0	0	0	0.00435	0	0	0	0	0.06216	0	0	0	0	0	83.6942	0	0	0	0	0.03799	0.04239	0	0	0	0	0	0	0	0.34148	0	0	0	0	0	0	0	0	0	0	0.00082	0	0
SRR8942384	0	0	0	0	0	0	0	0	0	0	0	0	0	0	0	0	0	0	0	0	0	0	0	0	0	0	0	0	0	0	0	0	0	0	0	34.4102	0	0	0	0	0	0	0	0	0	0	0	0	0
SRR8942385	0	0	0	0	0	0	0	0.03236	0	0	0	0	0	0	0	0	0	0	0	0	0	26.0585	0	0	0	0	0	2.68711	0	0	0.0395	0	0	0	0	44.5913	0	0	0	0	0	2.55514	0.92483	0	0	0	0.00974	0	0
SRR8942392	0	0	0	0	0	0	0	0	0	0	0	0	0	0	0	0.00553	0	0	0	0	0	0	0	0	0	0	0	0.68691	0	0	0	0	0	0	0	43.3344	0	0	0	0	0	0	13.4468	0	0	0	3.46725	0	0
SRR8942393	0	0	0	0	0	0	0	0	0	0	0	0	0	0	0	0.03609	0	0	0	0	0	15.9366	0	0	0	0	0	3.30711	0	0	0.08406	0	0	0	0	56.1991	0	0	0	0	0	0	2.28454	0	0	0	0	0	0
SRR8942396	0	0	0	0	0	0	0	0	0	0	0	0	0	0	0	0.00631	0	0	0	0	0	0.02147	0	0	0	0	0	0	0	0	1.92362	0	0	0	0	0.16311	0	0	0	0	0.56417	0	0.02596	0	0	0	0	0	0
SRR8942398	0	0	0	0	0	0	0	0	0	0	0	0	0	0	0	0	0	0.01145	0	0	0	0.16301	0	0	0	0	0	0.02562	0	0	0	0	0	0	0	62.0634	0	0	0	0	0	0	0.49951	0	0	0	0	0	0
SRR8942399	0	0	0	0	0	0.04338	0	0	0	0	0.00766	0	0	0	0	0	0	0	0	0.13205	0	17.8966	0	0	0	0	0	1.26636	0	0	0.15228	0	0	0	0	44.1334	0	0	0	0	0	0	10.4919	0	0	0	0	0	0
SRR8942400	0	0	0	0	0	0.0103	0	0	0	0	0	0	0	0	0	0.00927	0	0.01233	0	0	0	16.1468	0	0	0	0	0	2.26804	0	0	0.00099	0	0	0	0.01601	42.6455	0	0	0	0	0	0	4.82062	0	0	0	0	9.00261	0
SRR8942402	0	0	0	0	0	0	0	0	0	0	0	0	0	0	0	0.00652	0	0	0	0	0	15.425	0	0	0	0	0	0	0	0	0	0	0	0	0	53.7023	0	0	0	0	0	0	0	0	0	0	0.06103	0	0
SRR8942410	0	0	0	0	0	0	0	0	0	0	0	0	0	0	0	0	0	0	0.02536	0	0	19.9157	0	0	0	0	0	0.97303	0	0	0.22709	0	0	0	0	17.3714	0	0	0	0	0	0	5.77484	0	0	0	0	0.24471	0
SRR8942413	0	0	0	0	0	0	0	0	0	0	0	0	0	0	0	0	0	0.06272	0.00469	0	0	0	0	0	0	0	0	0	0	0	0	0	0	0	0	0	0	0	0	0	0	0	0	0	0	0	0	0	0
SRR8942414	0	0	0	0	0	0	0	0	0	0	0	0	0	0	0	0	0	0.00567	0	0	0	3.83554	0	0	0	0	0	0.29478	0	0	0	0	0.01325	0	0	41.1696	0	0	0	0	0	0	19.0798	0	0	0	0.00087	0.704	0
SRR8942415	0	0	0	0	0	0	0	0	0	0	0.00416	0	0	0	0	0	0	0	0	0	0	3.22946	0	0	0	0	0	0.22173	0	0	0	0	0.01018	0	0	37.4182	0	0	0	0	0	0	21.4221	0	0	0	0	0.58445	0
SRR8942416	0	0	0	0	0	0	0	0	0	0	0	0	0	0	0	0	0	0	0	0	0	31.937	0	0	0	0	0	0	0	0	0	0	0	0	0	41.4376	0	0	0	0	0	0.89214	2.90116	0	0	0.01124	0	0	0
SRR8942418	0	0	0	0	0	0.14657	0	0.00858	0	0	0	0	0	0	0	0.00915	0	0	0.00026	0	0	26.367	0	0	0	0	0	3.04889	0	0	0.09824	0	0	0	0	6.70024	0	0	0	0	0	0.41262	7.10805	0	0	0.0331	2.55272	0.44759	0.0028
SRR8942422	0	0	0	0	0	0	0	0	0	0	0	0	0	0	0	0	0	0	0	0	0	0	0	0	0	0	0	0	0	0	0	0	0	0	0	0	0	0	0	0	0	0	0	0	0	0	0	0	0
SRR8942427	0	0	0	0	0	0	0	0.16143	0	0	0	0	0	0	0	0	0	0.02249	0	0	0	10.9931	0	0	0	0	0	0	0	0	0.12269	0	0	0	0	84.2447	0	0	0	0	0	0	0.00326	0	0	0	0	0	0
SRR8942429	0	0	0	0	0	0	0	0	0	0	0	0	0	0	0	0	0	0	0	0	0	17.4901	0	0	0	0	0	2.48474	0	0	0	0	0	0	0	44.4727	0	0	0	0	0	0	0	0	0	0	0.04717	0	0
SRX237542	0	0	0	0	0	0	0	0	0	0	0	0	0	0	0	0	0	0	0	0	0	3.16595	0	0	0	0	0	0	0	0	0.04725	0	0	0	0	18.8879	0	0	0	0	0	0	66.4451	0	0	0	0	0	0
SRX237544	0	0	0	0	0	0	0	0	0	0	0	0	0	0	0	0	0	0	0	0	0	0.0009	0	0	0	0	0	0	0	0	0	0	0	0	0	0.00494	0	0	0	0	0	0	0	0	0	0	0	0	0
SRX237545	0	0	0	0	0	0	0	0	0	0	0	0	0	0	0	0	0	0	0	0	0	39.3378	0.00083	0	0	0	0	0	0	0	0	0	0	0	0	8.70027	0	0	0	0	0	0	0.41742	0	0	0	0	0	0
SRX237548	0	0	0	0	0	0.2263	0	0	0	0	0	0	0	0	0	0.03715	0	0	0	0	0	0.00888	0	0	0	0	0	0	0	0	0	0	0	0	0	0	0	0	0	0	0	0	0	0	0	0	0	0	0
SRX237549	0	0	0	0	0	0	0	0	0	0	0.11012	0	0	0	0	0	0	0	0	0	0	10.45	0	0	0	0	0	0	0	0	0.41974	0	0	0	0	37.5273	0	0	0	0	0	0	28.473	0	0	0	0	0.46542	0
SRX237550	0	0	0	0	0	0	0	0	0	0	0	0	0	0	0	0	0	0	0	0	0	0	0	0	0	0	0	0	0	0	0	0	0	0	0	80.7983	0	0	0	0	0	0	0	0	0	0	0	0	0
SRX237551	0	0	0	0	0	0	0	0	0	0	0	0	0	0	0	0	0	0	0	0	0	27.5755	0	0	0	0	0	0	0	0	0	0	0	0	0	48.1271	0	0	0	0	0	0	0.6517	0	0	0	0	0	0
SRX237552	0	0	0	0	0	0	0	0	0	0	0	0	0	0	0	0	0	0	0	0	0	1.27124	0	0	0	0	0	0.49665	0	0	0.0459	0	0	0	0	30.8555	0	0	0	0	0	0	29.3624	0	0	0	0	0	0
SRX237553	0	0	0	0	0	0	0	0	0	0	0	0	0	0	0	0	0	0	0	0	0	62.9236	0	0	0	0	0	0	0	0	0	0	0	0	0	5.49902	0	0	0	0	0	0	0.16351	0	0	0	0	0	0
SRX237558	0	0	0	0	0	0	0	0	0	0	0	0	0	0	0	0	0	0	0	0	0	0.00166	0	0	0	0	0	0	0	0	0	0	0	0	0	57.4539	0	0	0	0	0	0	0	0	0	0	0	0	0
SRX237559	0	0	0	0	0	0	0	0	0	0	0	0	0	0	0	0	0	0	0	0	0	0.00098	0	0	0	0	0	0	0	0	0	0	0	0	0	0	0	0	0	0	0	0	0	0	0	0	0	0	0
SRX237563	0	0	0	0	0	0	0	0	0	0	0	0	0	0	0	0	0	0	0	0	0	0	0	0	0	0	0	0	0	0	0	0	0	0	0	82.0618	0	0	0	0	0	0	0	0	0	0	0	0	0
SRX237564	0	0	0	0	0	0	0	0	0	0	0	0	0	0	0	0.00626	0	0	0	0	0	0.00205	0	0	0	0	0	0	0	0	0	0	0	0	0	17.2435	0	0	0	0	0	0	2.16525	0	0	0	0	0	0
SRX237566	0	0	0	0	0	0	0	0	0	0	0	0	0	0	0	0.00613	0	0	0	0	0	0	0	0	0	0	0	0	0	0	0	0	0	0	0	0.12386	0	0	0	0	0	0	0	0	0	0	0	0	0
SRX237568	0	0	0	0	0	0	0	0	0	0	0	0	0	0	0	0.0077	0	0	0	0	0	0.13279	0	0	0	0	0.02202	0	0	0	0.17044	0	0	0	0	0	0	0	0	0	0	0	0	0	0	0	0	0	0
SRX237569	0	0	0	0	0	0	0	0	0	0	0	0	0	0	0	0	0	0	0	0	0	0	0	0	0	0	0	0	0	0	0	0	0	0	0	0	0	0	0	0	0	0	0	0	0	0	0	0	0
SRX237570	0	0	0	0	0	0	0	0	0	0	0	0	0	0	0	0	0	0	0	0	0	3.53499	0	0	0	0	0	0	0	0.01239	0	0	0	0	0	41.3875	0	0	0	0	0	0	2.88339	0	0	0	0	16.6739	0
SRX237571	0	0	0	0	0	0	0	0	0	0	0	0	0	0	0	0	0	0	0	0	0	0	0	0	0	0	0	0	0	0	0	0	0	0	0	0	0	0	0	0	0	0	0	0	0	0	0	0	0
SRX237572	0	0	0	0	0	0	0	0	0	0	0	0	0	0	0	0	0	0	0	0	0	0	0	0	0	0	0	0	0	0	0	0	0	0	0	78.6855	0	0	0	0	0	0	0	0	0	0	0	0	0
SRX237573	0	0	0	0	0	0	0	0	0	0	0	0	0	0	0	0	0	0	0	0	0	91.6426	0	0	0	0	0	0	0	0	0	0	0	0	0	0.35693	0	0	0	0	0	0	0	0	0	0	0	0	0
SRX237576	0	0	0	0	0	0	0	0	0	0	0	0	0	0	0	0	0	0	0	0	0	0	0	0	0	0	0	0	0	0	0	0	0	0	0	0	0	0	0	0	0	0	0	0	0	0	0	0	0
SRX237581	0	0	0	0	0	0	0	0	0	0	0	0	0	0	0	0	0	0	0	0	0	58.5291	0	0	0	0	0	0	0	0	0	0	0	0	0	0	0	0	0	0	0	0	0	0	0	0	0	0	0
SRX407305	0	0	0	0	0	0	0	0	0	0	0	0	0	0	0	0	0	0	0	0	0	50.6554	0	0	0	0	0	0	0	0	0	0	0	0	0	14.5146	0	0	0	0	0	0	0	0	0	0	0.47699	0	0
SRX978244	0	0	0	0	0	0	0	0	0	0	0	0	0	0	0	0	0	0	0	0	0	0	0	0	0	0	0	0	0	0	0	0	0	0	0	0	0	0	0	0	0	0	0	0	0	0	0	0	0
SRX237556	0	0	0	0	0	0	0	0	0	0	0	0	0	0	0	0	0	0	0	0	0	41.7646	0	0	0	0	0	0	0	0	0	0	0	0	0	4.17251	0	0	0	0	0	0	30.0941	0	0	0	0	0	0
SRR7217864	0	0	0	0	0	0	0	0	0	0	0	0	0	0	0	0	0	0	89.4138	0	0	0	0	0	0	0	0	0	0	0	0	0	0	0	0	0	0	0	0	0	0	0	0	0	0	0	0	0	0
SRR5273962	0	0	0	0	0	0	0	0	0	0.51619	0	0	0	0	0	0	0	1.70056	15.8536	0	0	11.8224	0	0	0	0	0	0.46042	0	0	0	0	0	0	0	4.30284	0	0.05895	0	0	0	0	0.2026	0	0	0	0	0.37047	0
SRR5273996	0	0	0	0	0	0	0	0	0	0	0	0	0	0	0	3.4142	0	0	0	0	0	0	0	0	0	0	0	0	0	0	0	0	0	0	0	0	0	0	0	0	0	0	0	0	0	0	2.09383	0	0
SRR5274040	0	0	0	0	0	0	0	0	0	0	0	0	0	0	0	0	0	0	0	0	0	0	0	0	0	0	0	0	0	0	0	0	0	0	0	0	0	0	0	0	0	0	0	0	0	0	0	0	0
[truncated: 284 more columns]

## Sheet: Figure 1F
	ERR525693	ERR525695	ERR525696	ERR525698	ERR525702	ERR525705	ERR525710	ERR525711	ERR525715	ERR525719	ERR525723	ERR525724	ERR525727	ERR525728	ERR525736	ERR525740	ERR525745	ERR525749	ERR525752	ERR525756	ERR525765	ERR525766	ERR525770	ERR525773	ERR525777	ERR525778	ERR525782	ERR525793	ERR525794	ERR525797	ERR525798	ERR525803	ERR525807	ERR525808	ERR525812	ERR525822	ERR525825	ERR525837	ERR525838	ERR525854	ERR525858	ERR525861	ERR525862	ERR525870	ERR525874	ERR525878	ERR525883	ERR525887	ERR525888
Escherichia_coli	0.0884523	0.0596974	0	0.154912	0.2577	0.657032	0.355515	0.997483	0.82719	0.298393	0	0	0.0397159	0.908331	0.528824	0	0.358894	0	5.003e-05	0	0.0320274	0	0.667475	0.14114	2.6716e-05	0	0.993996	0.0930614	0.362854	0.274258	0.986105	0.0893905	0.177662	3.22193e-05	0.271338	0.881792	0.0845404	0.000149289	0.53936	0.6355	0.0558686	0.00162587	0.000539723	0.552562	0.359777	0.276931	0.868137	0.0271623	0
Bifidobacterium_longum	0.0989127	0.0236802	8.18391e-07	0.00214899	0	0.115857	0.306429	0.000364389	0	0.00340021	0.228132	7.09954e-05	5.45253e-05	0.00322937	0	0	0.000486431	0.0979631	0	0.0126397	0.344088	0.00854472	0	0.0683956	0.404553	0.000180762	0	0.697231	0.545062	0	0.0003293	0.0474295	0.776063	6.34253e-06	0.427697	0.00261108	0.918521	0.872978	0.0889752	0.0436296	0.235523	0.397245	0.983981	0.00448407	0.0542154	0.0687754	0.000155699	0.927938	1.63678e-05
Bifidobacterium_breve	0.150658	0.829868	1	0	0	0	0	0	0.000150349	0.0019641	0	0	0.251926	0.000388022	0	0	0	0	0	0	1.02794e-05	0	0	0.467154	0.426004	0.000105286	0	6.91524e-05	7.59016e-05	0	0	0	0.0335907	0	0	0	0.000111101	1.59902e-05	0	0	0.000165717	0	0	0.0660544	0.0659824	4.99434e-05	2.15972e-05	2.51275e-05	0
Bifidobacterium_bifidum	3.49666e-05	0	0	6.79061e-06	0	0	0	0	3.40544e-05	0	0	0	0	0	0	0	0.000758522	0.0425649	7.50008e-06	0	0	0	0	0.232916	0	0	0	0.180987	0.00523942	0	0	0	0	0	0	0	0	0.0450088	0.111954	9.44605e-05	0	0.000925652	0.000318956	0	0.124662	0.56023	0.000124359	1.36826e-05	0
Bacteroides_fragilis	0.643197	0	0	0.991658	0	0	0.259838	0.000662286	2.43444e-05	0.666274	0.668018	0.838681	0.649477	0.000825809	0	0.000193924	0	0	0.324425	0	0	0	0	4.51262e-06	5.89016e-05	0.923881	0	0	0	0	0	1.8763e-05	5.26076e-05	0.000100821	0.000106284	2.63632e-05	0.000193686	0.00392633	0.00130023	0.249927	0.0318985	0	0	0.0245048	0.0490074	0	0.000108303	1.7813e-06	0
Bacteroides_vulgatus	0.000233007	3.11301e-05	0	0.000247062	0	0.0743127	0.000117649	0.00101948	7.91266e-06	0	0	0	5.83038e-06	0.000645507	0.415085	0	0	0.201765	0.000218327	0.650972	0	1.87405e-06	0	0.000152006	0	0	2.71737e-05	4.8413e-05	3.93551e-05	0.000359818	0.00198337	0	0	0.000228634	0.00445629	0.00295882	0	0.00920576	0.141774	0	0.167694	0	0	0.0789885	0.104177	0.00683113	6.05943e-05	0	0
Ruminococcus_gnavus	0	2.07487e-05	0	0	1.61173e-05	0	7.63256e-05	2.29718e-05	0	0	6.02083e-05	2.33423e-05	0.0130085	0	0	0	0.000431277	0	0	0	0	0	5.55769e-06	0.000280849	0	0	0	7.225e-05	3.39019e-05	0.717555	0.00100779	0	0	0	0	0.000232312	0	8.55885e-05	0	0	0	0	0	0.000205264	0	0	1.11154e-05	2.01929e-05	0
Bacteroides_uniformis	9.0752e-05	0	0	5.63915e-05	0	1.71802e-06	8.85287e-05	9.52997e-05	5.25513e-06	6.77103e-06	0	0	4.93173e-05	3.41583e-05	5.09343e-05	0	4.14346e-06	0.0386674	0.0061677	0.00438813	0	0	0	0	0	0	0	3.67859e-05	3.41583e-05	0	0	0	0	0.000192115	0.000801003	0	0	5.30566e-05	0.00112066	9.21668e-05	0.000206264	0.0506318	0	0.00172287	0.0370368	0	8.77202e-05	0	0
Bacteroides_dorei	0	0	0	0	0.350114	2.26521e-05	0	0	0	4.43982e-05	0	0	0	0	0	0	0	0	0	0.0807933	0	0	0.000404227	5.62906e-05	0	0	0	0	0	0	0.000412722	0.153391	9.47992e-05	5.01745e-05	0.0395054	0.00730509	0	0	2.29919e-05	0.0198112	0	0.408747	0.00446678	0	0.00534772	0.000187673	0	0	0
Bifidobacterium_pseudocatenulatum	0	0	0	0	0	0	0	0	1.56086e-05	0	0	0	0	0	0	0	0.000143859	0	0.0464791	0.019618	0	0	0	0	0	0	0	0	0	0	0	0	0	0	0	0.00305707	0	0	1.76897e-05	0	0.205321	0	0	0	0.0520111	0	0	0	0
Enterococcus_faecalis	0.000113776	0.0100677	0.00105102	0.0022028	0	0.0866414	1.43221e-05	0	0.0108302	0.106567	0.00184074	0	1.30201e-06	0	0.0394209	0.000218237	0	0	0	0.0267119	0.29135	0.492957	0	0.0244795	0	0	0.00639037	0.000224647	0	0	0	0.0012954	0.00965973	0.0381023	0.0649936	0	0.00131603	0	0	0	0.000158345	0.0088029	8.13257e-05	0	0	0.00299733	0	0	0
Bacteroides_ovatus	0.000140754	5.68339e-05	0	0.000188977	0	0	5.91824e-05	4.91621e-05	0	2.91215e-05	0.000156411	0.000100829	0.000115233	9.15918e-05	0	0	0	0	0	0.014357	0.00121559	0.000226709	0.0205937	0	1.08031e-05	0.000120557	0	2.47376e-05	8.29806e-06	0	0	0	0	0	0.00022577	0	0	0.000971029	0.0004935	0	0.0057529	0.0390431	0	0.000120713	0.083881	0	0.00016283	0	0
Parabacteroides_unclassified	0	0	0	0.000490991	0.00194452	0	1.91448e-05	0	0	0.0206328	0	3.60806e-05	2.94535e-05	0	1.57576e-05	0	0	0.567538	0.168563	0	0	0	0.423313	0	0	0	0	0	0	0	0	0.328581	4.02041e-05	0	0.00789311	0	0	0	0.0618184	0.00044681	0.109977	0	9.86694e-06	0.075235	0.0640269	0	0	0	0
Bifidobacterium_adolescentis	0.0549303	0	0.0029204	0.000391945	0	1.38407e-05	0	0	0	2.13902e-05	0	0	4.17319e-05	0.00133878	0	0	0	0.0746656	0	0.00102128	0	0	0	0.0174098	0	0	0	0	0	0	0	0.172592	0.000240116	0	0.147256	7.5495e-05	0	0	0.000507075	0	5.033e-06	0	0	0.000356504	1.44699e-05	0.117535	0	0	0
Escherichia_unclassified	0.00315188	0.0618622	0	0	0	0.0767534	0	0	0	0	0.00250993	0	0.00760861	0.27966	0	0.0122957	0.942057	0	0.00031353	0	0	0	0	0	3.28074e-05	0	0	0	0	0	0	0	0	9.60546e-05	0	0.348881	0.00877784	0.000220858	0.0374633	0.302553	0.0324245	0.00108231	0	0	0	0	0.332464	0.000353102	0
Subdoligranulum_unclassified	0.000171553	3.75054e-05	0	0.000403704	0	0.000250557	0.000765562	8.02199e-05	0	0.00043791	0	0	0.000130574	0	0	0	3.12545e-05	0	0	0	0	0	6.42454e-05	0.000100709	2.39618e-05	0	0	0	2.76081e-05	0	0	0	5.92099e-05	1.99682e-05	5.24381e-05	0	3.97627e-05	0.000140819	0	0	4.11518e-05	0	1.78845e-05	7.86572e-05	4.02836e-05	4.54927e-05	3.16018e-05	7.72681e-05	7.57054e-05
Bacteroides_caccae	0	0	0	0	0	0	0	0	3.03067e-05	0	0	0	0	0	0	0	0	0	0	0.0133484	0	0	0	0.000175191	0	0	0	0	0	0.160453	0.00130434	0	0	6.67515e-05	0	1.48337e-05	0	0	0.00255753	0	0.104705	0	0.00233515	0.00150894	0	0	0	0	0
Parabacteroides_distasonis	0	0	0	5.52908e-05	0.000986541	0	0	0	0	0.0145242	0	0	0	0	0	0	0	0.167876	0.0517948	0.113398	0	0	0.0225962	0	0	0	0	0	0	0	0	1.65756e-05	6.25933e-06	0	0.000719708	0	0	0	0	0.000111509	0.00231271	0	0	0.111927	0.0118465	0	0	0	0
Collinsella_aerofaciens	0.0653983	0	0	0	0	0	0	0	0	3.26227e-05	0	0	0	0	0	0	0.000130197	0	0	0.0306316	0	0	0	0	0	0	0	0	0	0	0	0.0872476	0	0	8.4055e-05	0	0	0	0	0	0.183294	0	0	0	0.000565167	0	0	0	0
Veillonella_unclassified	0.0528261	0.0658442	0	0	0.475438	3.19227e-05	8.58367e-05	0	0	0	0.0948782	0	0	0	0	0	0	0	0	0	0.625839	0	0.00553398	0.105604	0.383824	1.45426e-05	0	0.00139822	0.000140815	0.0387329	4.682e-05	3.5115e-05	0.0118579	0.740809	0	0	0.00069024	0.000401517	0	0	6.42002e-05	0.21084	0	0.000167772	0	1.41879e-05	0	0.00169297	0
Veillonella_parvula	0.00144852	0.0555551	0	0	0.0128035	0	0	0	0.0148012	0	0.14111	0	0.0070587	9.00962e-05	0	0.00103395	0	0	0	0	0.00145242	0	2.11387e-05	0.0238016	0.0230837	0	0	0.0220062	8.12712e-05	0.12833	0.000140583	5.2539e-05	0.00173358	0.205148	0.000402867	0	0.000408614	0.0015655	0	0	8.82491e-06	0.0509181	0	0.000723027	0	0	0	0.00032057	0
Klebsiella_pneumoniae	0	0	0	0	0.000499348	0	0	0	0.0960105	0	0	0	0	0	7.95001e-05	0	0	0	0.30477	0	0	0	0	0	0	0	0	0	0	0	0	0	0	0	0	0	0	0.0490503	0	0	0	0	0	0	0	0	0	0	0
Haemophilus_parainfluenzae	0.00465999	0.00191974	0	0	0.00629643	0	2.32885e-05	0	0	0	0.000575767	0	0.00945764	0	0	0.721084	0	0	0.000237876	0	0.0165403	0	0	0.00119364	0.00036825	0	0	0	6.57069e-05	0.0123137	0	0	0.00142746	0.229316	0.000166035	0	0	0.00126943	0	0	0	0.00285898	0	0	0	7.04894e-05	0	1.26839e-05	0
Faecalibacterium_prausnitzii	0.00057469	9.29805e-05	0	0.000658725	0	0.000128763	0.000335055	0.000130932	3.14453e-05	0.000150178	2.41261e-05	0	8.62035e-05	7.78e-05	0	0	0	0	0	4.09331e-05	0	0	0	5.71979e-05	0	0	0	0.000284905	0.000337495	0	0	0	0	0.000153974	0	0	5.99087e-05	2.43972e-05	0	0	0	9.62335e-05	4.47282e-05	8.48481e-05	0	2.22286e-05	0	9.51492e-05	0
Ruminococcus_torques	0.000994559	0	0	0.000195094	0	0	0	0	0	0	0	0	0.00170276	0	0	0	0	0.000206967	0	0	0	0	0	0	0	0	0	0	0.000120129	0.107928	0.000172511	0	0.000128743	0	0	0	0	0	0	0	0	0	0	0	0	0	0	0	0
[truncated: 809 more columns]

## Sheet: Figure 1G
	1@0	2@0	3@0	1@1	2@1	3@1	1@2	2@2	3@2	1@3	2@3	3@3	1@4	2@4	3@4	1@5	2@5	3@5	1@6	2@6	3@6	1@7	2@7	3@7	1@8	2@8	3@8	1@9	2@9	3@9	1@10	2@10	3@10	1@11	2@11	3@11	1@12	2@12	3@12	1@13	2@13	3@13	1@14	2@14	3@14
1@0	0	0	0	0.846154	0.153846	0	0	0	0	0	0	0	0	0	0	0	0	0	0	0	0	0	0	0	0	0	0	0	0	0	0	0	0	0	0	0	0	0	0	0	0	0	0	0	0
2@0	0	0	0	0	0	0	0	0	0	0	0	0	0	0	0	0	0	0	0	0	0	0	0	0	0	0	0	0	0	0	0	0	0	0	0	0	0	0	0	0	0	0	0	0	0
3@0	0	0	0	0	0	0	0	0	0	0	0	0	0	0	0	0	0	0	0	0	0	0	0	0	0	0	0	0	0	0	0	0	0	0	0	0	0	0	0	0	0	0	0	0	0
1@1	0	0	0	0	0	0	0.660377	0.169811	0	0	0	0	0	0	0	0	0	0	0	0	0	0	0	0	0	0	0	0	0	0	0	0	0	0	0	0	0	0	0	0	0	0	0	0	0
2@1	0	0	0	0	0	0	0	0.113208	0	0	0	0	0	0	0	0	0	0	0	0	0	0	0	0	0	0	0	0	0	0	0	0	0	0	0	0	0	0	0	0	0	0	0	0	0
3@1	0	0	0	0	0	0	0	0	0	0	0	0	0	0	0	0	0	0	0	0	0	0	0	0	0	0	0	0	0	0	0	0	0	0	0	0	0	0	0	0	0	0	0	0	0
1@2	0	0	0	0	0	0	0	0	0	0.538462	0.128205	0	0	0	0	0	0	0	0	0	0	0	0	0	0	0	0	0	0	0	0	0	0	0	0	0	0	0	0	0	0	0	0	0	0
2@2	0	0	0	0	0	0	0	0	0	0.025641	0.282051	0	0	0	0	0	0	0	0	0	0	0	0	0	0	0	0	0	0	0	0	0	0	0	0	0	0	0	0	0	0	0	0	0	0
3@2	0	0	0	0	0	0	0	0	0	0	0	0.025641	0	0	0	0	0	0	0	0	0	0	0	0	0	0	0	0	0	0	0	0	0	0	0	0	0	0	0	0	0	0	0	0	0
1@3	0	0	0	0	0	0	0	0	0	0	0	0	0.428571	0.142857	0	0	0	0	0	0	0	0	0	0	0	0	0	0	0	0	0	0	0	0	0	0	0	0	0	0	0	0	0	0	0
2@3	0	0	0	0	0	0	0	0	0	0	0	0	0.0571429	0.371429	0	0	0	0	0	0	0	0	0	0	0	0	0	0	0	0	0	0	0	0	0	0	0	0	0	0	0	0	0	0	0
3@3	0	0	0	0	0	0	0	0	0	0	0	0	0	0	0	0	0	0	0	0	0	0	0	0	0	0	0	0	0	0	0	0	0	0	0	0	0	0	0	0	0	0	0	0	0
1@4	0	0	0	0	0	0	0	0	0	0	0	0	0	0	0	0.153846	0.153846	0	0	0	0	0	0	0	0	0	0	0	0	0	0	0	0	0	0	0	0	0	0	0	0	0	0	0	0
2@4	0	0	0	0	0	0	0	0	0	0	0	0	0	0	0	0	0.692308	0	0	0	0	0	0	0	0	0	0	0	0	0	0	0	0	0	0	0	0	0	0	0	0	0	0	0	0
3@4	0	0	0	0	0	0	0	0	0	0	0	0	0	0	0	0	0	0	0	0	0	0	0	0	0	0	0	0	0	0	0	0	0	0	0	0	0	0	0	0	0	0	0	0	0
1@5	0	0	0	0	0	0	0	0	0	0	0	0	0	0	0	0	0	0	0.0714286	0	0	0	0	0	0	0	0	0	0	0	0	0	0	0	0	0	0	0	0	0	0	0	0	0	0
2@5	0	0	0	0	0	0	0	0	0	0	0	0	0	0	0	0	0	0	0	0.928571	0	0	0	0	0	0	0	0	0	0	0	0	0	0	0	0	0	0	0	0	0	0	0	0	0
3@5	0	0	0	0	0	0	0	0	0	0	0	0	0	0	0	0	0	0	0	0	0	0	0	0	0	0	0	0	0	0	0	0	0	0	0	0	0	0	0	0	0	0	0	0	0
1@6	0	0	0	0	0	0	0	0	0	0	0	0	0	0	0	0	0	0	0	0	0	0.1	0	0	0	0	0	0	0	0	0	0	0	0	0	0	0	0	0	0	0	0	0	0	0
2@6	0	0	0	0	0	0	0	0	0	0	0	0	0	0	0	0	0	0	0	0	0	0	0.85	0.05	0	0	0	0	0	0	0	0	0	0	0	0	0	0	0	0	0	0	0	0	0
3@6	0	0	0	0	0	0	0	0	0	0	0	0	0	0	0	0	0	0	0	0	0	0	0	0	0	0	0	0	0	0	0	0	0	0	0	0	0	0	0	0	0	0	0	0	0
1@7	0	0	0	0	0	0	0	0	0	0	0	0	0	0	0	0	0	0	0	0	0	0	0	0	0.0434783	0.0434783	0.0869565	0	0	0	0	0	0	0	0	0	0	0	0	0	0	0	0	0	0
2@7	0	0	0	0	0	0	0	0	0	0	0	0	0	0	0	0	0	0	0	0	0	0	0	0	0.0434783	0.608696	0.0869565	0	0	0	0	0	0	0	0	0	0	0	0	0	0	0	0	0	0
3@7	0	0	0	0	0	0	0	0	0	0	0	0	0	0	0	0	0	0	0	0	0	0	0	0	0	0	0.0869565	0	0	0	0	0	0	0	0	0	0	0	0	0	0	0	0	0	0
1@8	0	0	0	0	0	0	0	0	0	0	0	0	0	0	0	0	0	0	0	0	0	0	0	0	0	0	0	0	0	0.111111	0	0	0	0	0	0	0	0	0	0	0	0	0	0	0
2@8	0	0	0	0	0	0	0	0	0	0	0	0	0	0	0	0	0	0	0	0	0	0	0	0	0	0	0	0	0.333333	0	0	0	0	0	0	0	0	0	0	0	0	0	0	0	0
3@8	0	0	0	0	0	0	0	0	0	0	0	0	0	0	0	0	0	0	0	0	0	0	0	0	0	0	0	0	0.222222	0.333333	0	0	0	0	0	0	0	0	0	0	0	0	0	0	0
1@9	0	0	0	0	0	0	0	0	0	0	0	0	0	0	0	0	0	0	0	0	0	0	0	0	0	0	0	0	0	0	0	1	0	0	0	0	0	0	0	0	0	0	0	0	0
2@9	0	0	0	0	0	0	0	0	0	0	0	0	0	0	0	0	0	0	0	0	0	0	0	0	0	0	0	0	0	0	0	0	0	0	0	0	0	0	0	0	0	0	0	0	0
3@9	0	0	0	0	0	0	0	0	0	0	0	0	0	0	0	0	0	0	0	0	0	0	0	0	0	0	0	0	0	0	0	0	0	0	0	0	0	0	0	0	0	0	0	0	0
1@10	0	0	0	0	0	0	0	0	0	0	0	0	0	0	0	0	0	0	0	0	0	0	0	0	0	0	0	0	0	0	0	0	0	0	0	0	0	0	0	0	0	0	0	0	0
2@10	0	0	0	0	0	0	0	0	0	0	0	0	0	0	0	0	0	0	0	0	0	0	0	0	0	0	0	0	0	0	0	0	0	0.5	0	0	0	0	0	0	0	0	0	0	0
3@10	0	0	0	0	0	0	0	0	0	0	0	0	0	0	0	0	0	0	0	0	0	0	0	0	0	0	0	0	0	0	0	0	0	0.5	0	0	0	0	0	0	0	0	0	0	0
1@11	0	0	0	0	0	0	0	0	0	0	0	0	0	0	0	0	0	0	0	0	0	0	0	0	0	0	0	0	0	0	0	0	0	0	0	0	0.5	0	0	0	0	0	0	0	0
2@11	0	0	0	0	0	0	0	0	0	0	0	0	0	0	0	0	0	0	0	0	0	0	0	0	0	0	0	0	0	0	0	0	0	0	0	0	0	0	0	0	0	0	0	0	0
3@11	0	0	0	0	0	0	0	0	0	0	0	0	0	0	0	0	0	0	0	0	0	0	0	0	0	0	0	0	0	0	0	0	0	0	0	0	0	0	0.5	0	0	0	0	0	0
1@12	0	0	0	0	0	0	0	0	0	0	0	0	0	0	0	0	0	0	0	0	0	0	0	0	0	0	0	0	0	0	0	0	0	0	0	0	0	0	0	0	0	0	0	0	0
2@12	0	0	0	0	0	0	0	0	0	0	0	0	0	0	0	0	0	0	0	0	0	0	0	0	0	0	0	0	0	0	0	0	0	0	0	0	0	0	0	0	0	0.333333	0	0	0
3@12	0	0	0	0	0	0	0	0	0	0	0	0	0	0	0	0	0	0	0	0	0	0	0	0	0	0	0	0	0	0	0	0	0	0	0	0	0	0	0	0	0.333333	0.333333	0	0	0
1@13	0	0	0	0	0	0	0	0	0	0	0	0	0	0	0	0	0	0	0	0	0	0	0	0	0	0	0	0	0	0	0	0	0	0	0	0	0	0	0	0	0	0	0	0	0
2@13	0	0	0	0	0	0	0	0	0	0	0	0	0	0	0	0	0	0	0	0	0	0	0	0	0	0	0	0	0	0	0	0	0	0	0	0	0	0	0	0	0	0	0	0	0
3@13	0	0	0	0	0	0	0	0	0	0	0	0	0	0	0	0	0	0	0	0	0	0	0	0	0	0	0	0	0	0	0	0	0	0	0	0	0	0	0	0	0	0	0	0.5	0.5
1@14	0	0	0	0	0	0	0	0	0	0	0	0	0	0	0	0	0	0	0	0	0	0	0	0	0	0	0	0	0	0	0	0	0	0	0	0	0	0	0	0	0	0	0	0	0
2@14	0	0	0	0	0	0	0	0	0	0	0	0	0	0	0	0	0	0	0	0	0	0	0	0	0	0	0	0	0	0	0	0	0	0	0	0	0	0	0	0	0	0	0	0	0
3@14	0	0	0	0	0	0	0	0	0	0	0	0	0	0	0	0	0	0	0	0	0	0	0	0	0	0	0	0	0	0	0	0	0	0	0	0	0	0	0	0	0	0	0	0	0

[truncated: 29 more sheets: Figure 2A, Figure 2B, Figure 2C, Figure 2D, Figure 2E, Figure 2F, Figure 2G, Figure 3A, Figure 3B Genus, Figure 3B Phyla, Figure 4A, Figure 4B, Figure 4C, Figure 4D, Figure 4E, Figure 4F, Figure 5A, Figure 5B, Figure 5C, Figure 5D …]
